# Supplementary material for: Mitochondrial fatty acid oxidation drives senescence
Source: Sci Adv. 2024 Oct 25;10(43):eado5887. doi: 10.1126/sciadv.ado5887 (PMC11506141; doi:10.1126/sciadv.ado5887)
Supplement: Supplementary file 2 — Tables S1 and S2 [file sciadv.ado5887_tables_s1_and_s2.zip]

Archive with 2 entries (2 files):
- ado5887_data_s1.xlsx
- ado5887_data_s2.xlsx
