# Supplementary material for: Mitochondrial fatty acid oxidation drives senescence
Source: Sci Adv. 2024 Oct 25;10(43):eado5887. doi: 10.1126/sciadv.ado5887 (PMC11506141; doi:10.1126/sciadv.ado5887)
Supplement: Supplementary file 2 — Tables S1 and S2 [file sciadv.ado5887_tables_s1_and_s2.zip › ado5887_data_s1.xlsx]

## Sheet: Sheet1
Pool catalog number	Gene symbol	Gene accession	Robust Z-score	Cell number
M-027267-00	RBM43	NM_198557	-8.13543	420
M-028584-01	LIN28B	NM_001004317	-7.22219	489
M-027334-03	CORT	NM_001302	-7.15645	301
M-013764-00	UGT1A10	NM_019075	-5.76959	1186
M-012757-02	ASCC3	NM_022091	-5.76615	1136
M-006494-00	NME4	NM_005009	-5.37299	718
M-014083-00	UGT1A9	NM_021027	-4.85738	1100
M-023548-02	FAM69C	NM_001044369	-4.62081	657
M-006234-01	KCNH4	NM_012285	-4.59225	515
M-004636-01	BNIP3	NM_004052	-4.58615	664
M-034023-01	FAM26F	NM_001010919	-4.44364	1181
M-016658-00	ZNF684	NM_152373	-4.4415	356
M-020158-00	AP4B1	NM_006594	-4.36252	83
M-021251-01	LRIG2	NM_014813	-4.34139	654
M-012712-00	IFNA1	NM_024013	-4.33914	751
M-014637-01	CMIP	NM_030629	-4.29384	52
M-004139-01	GAL	NM_015973	-4.26151	974
M-008008-01	ITGAM	NM_000632	-4.08336	896
M-020054-01	RCAN2	NM_005822	-4.06033	923
M-017675-02	PDAP1	NM_014891	-4.03062	1127
M-010285-00	LPCAT2	NM_017839	-3.9778	1928
M-009774-01	CHD4	NM_001273	-3.95937	33
M-005451-01	CCR4	NM_005508	-3.94888	865
M-006831-01	CLASP1	NM_015282	-3.91675	699
M-032365-01	ARHGEF35	NM_001003702	-3.89123	356
M-004430-02	MOAP1	NM_022151	-3.87033	1093
M-017044-02	CRYGN	NM_144727	-3.86682	405
M-013793-00	OVOL2	NM_021220	-3.83822	391
M-007867-01	CSF3R	NM_172313	-3.83713	294
M-015127-02	TMEM54	NM_033504	-3.8324	684
M-006759-00	PANK4	NM_018216	-3.82369	242
M-006111-02	ATP1A1	NM_001001586	-3.81128	1184
M-017466-00	HPS6	NM_024747	-3.79531	1365
M-009689-00	CEP41	NM_018718	-3.78998	184
M-032293-02	TRIM72	NM_001008274	-3.78281	472
M-005833-01	CTRC	NM_007272	-3.76947	411
M-008591-02	PLA2G2F	NM_022819	-3.72831	773
M-013122-01	EXOSC1	NM_016046	-3.72385	237
M-014320-01	UBL5	NM_001048241	-3.70457	1011
M-010979-01	TMEM107	NM_183065	-3.69616	1610
M-010166-01	ALOX5AP	NM_001629	-3.68812	632
M-015885-00	MUC7	NM_152291	-3.66766	281
M-005963-02	MMP24	NM_006690	-3.64536	614
M-014243-01	C5orf42	NM_023073	-3.63213	1003
M-013987-01	C3orf17	NM_001025073	-3.61976	233
M-015085-00	LMF2	NM_033200	-3.60396	1819
M-011928-01	MED14	NM_004229	-3.58232	996
M-009501-03	RGS1	NM_002922	-3.55659	344
M-014613-00	ZSCAN16	NM_025231	-3.54913	885
M-020909-00	SCN1B	NM_001037	-3.54096	720
M-028518-01	ANXA2R	NM_001014279	-3.51879	590
M-006901-02	BAZ1B	NM_032408	-3.5018	478
M-014846-01	POLR3GL	NM_032305	-3.4856	280
M-006024-00	PSMD14	NM_005805	-3.47664	295
M-006009-02	HTRA1	NM_002775	-3.46777	279
M-007015-01	RNF126	NM_194460	-3.46648	1080
M-011597-02	BTC	NM_001729	-3.46041	122
M-018637-01	CPXCR1	NM_033048	-3.45673	331
M-004235-02	ISG15	NM_005101	-3.45409	918
M-003823-00	CDH3	NM_001793	-3.44992	92
M-034267-01	SPANXN4	NM_001009613	-3.44369	548
M-025456-00	AGBL3	XM_371952	-3.43674	1698
M-004433-01	MZB1	NM_016459	-3.40364	1267
M-003980-03	PAICS	NM_001079524	-3.40043	1034
M-005994-01	PGPEP1	NM_017712	-3.3905	687
M-039853-00	TRIM43B	XM_926437	-3.388	755
M-017581-01	EED	NM_003797	-3.38771	1162
M-021433-01	CCDC57	NM_198082	-3.37962	1151
M-012496-00	NDUFA8	NM_014222	-3.37242	786
M-016506-00	AMDHD1	NM_152435	-3.3722	456
M-011220-02	BMP3	NM_001201	-3.37082	1464
M-015565-01	ITFG2	NM_018463	-3.36048	1087
M-013482-01	MAP1A	NM_002373	-3.34807	864
M-029855-01	SLC22A10	NM_001039752	-3.34676	608
M-020206-01	CACNA2D1	NM_000722	-3.34614	454
M-021143-00	PRPF38B	NM_018061	-3.33635	912
M-016663-01	ESAM	NM_138961	-3.33501	407
M-010815-02	SLA	NM_006748	-3.33457	226
M-025844-01	SLC45A4	NM_001080431	-3.33272	798
M-023828-01	ZNF543	NM_213598	-3.33016	210
M-018177-01	GBP4	NM_052941	-3.31455	208
M-004645-01	LOXL1	NM_005576	-3.30822	397
M-006136-02	CHRNA2	NM_000742	-3.3026	571
M-010097-01	KDM5C	NM_004187	-3.28961	933
M-006371-00	DDX6	NM_004397	-3.27781	529
M-008430-00	LGSN	NM_016571	-3.26893	836
M-012931-01	DDX31	NM_138620	-3.2661	1245
M-017170-01	RER1	NM_007033	-3.26288	495
M-032155-01	PADI6	NM_207421	-3.261	426
M-015112-01	INTS4	NM_033547	-3.25152	356
M-016234-01	SUPT5H	NM_001111020	-3.25036	705
M-011213-03	APBB1	NM_145689	-3.24142	898
M-018092-00	C15orf37	NM_175898	-3.22374	800
M-005681-02	OPN3	NM_014322	-3.22305	756
M-016625-00	CLECL1	NM_172004	-3.20858	972
M-011650-00	EGF	NM_001963	-3.20809	770
M-011061-01	KAL1	NM_000216	-3.19762	1152
M-010706-01	CLCA4	NM_012128	-3.18717	415
M-004036-02	AKR1B1	NM_001628	-3.16666	313
M-018277-01	MYADM	NM_138373	-3.15183	316
M-016882-00	PPP1R36	NM_172365	-3.14931	735
M-007670-02	PRKAR1A	NM_002734	-3.14198	341
M-019522-00	SIGLEC5	NM_003830	-3.1414	647
M-039920-00	RPL19P9	NM_001080544	-3.1414	350
M-009570-00	PSMC6	NM_002806	-3.13263	135
M-015518-01	TP53I13	NM_138349	-3.13142	359
M-005500-01	FZD10	NM_007197	-3.12876	428
M-019661-01	LTF	NM_002343	-3.12419	463
M-019220-00	GRB2	NM_002086	-3.1077	367
M-014734-00	PARP9	NM_031458	-3.10226	1015
M-031880-00	ATPBD4	NM_080650	-3.0772	1397
M-020354-00	RPH3A	NM_014954	-3.07636	291
M-005668-03	MRGPRX4	NM_054032	-3.07547	524
M-012915-01	COL18A1	NM_130445	-3.07286	538
M-032044-01	AADACL2	NM_207365	-3.07186	700
M-021582-01	METTL21C	NM_001010977	-3.05514	803
M-019683-00	C14orf1	NM_007176	-3.05386	655
M-018192-01	EIF1AD	NM_032325	-3.05182	565
M-032674-00	ZNF708	NM_021269	-3.04037	1097
M-021705-01	HNRNPA1L2	NM_001011725	-3.03978	855
M-017569-00	ATP6V1G3	NM_133262	-3.0338	1094
M-007531-00	SLC31A1	NM_001859	-3.03247	840
M-013431-01	PHF16	NM_001077445	-3.03091	866
M-015626-01	FAM210A	NM_152352	-3.02948	1005
M-003702-01	RAMP3	NM_005856	-3.02549	700
M-005347-00	C9orf96	XM_291304	-3.01926	208
M-003951-01	GPR3	NM_005281	-3.0059	275
M-019005-01	GHRH	NM_021081	-3.00199	114
M-006989-01	MEX3C	NM_016626	-2.99595	686
M-005945-01	USP49	NM_018561	-2.99424	990
M-017396-00	SDK2	NM_019064	-2.98671	539
M-018228-01	LEPREL2	NM_014262	-2.98168	641
M-019020-00	LCE1E	NM_178353	-2.97765	421
M-021325-00	PRB4	NM_002723	-2.97697	431
M-014301-00	ASB8	NM_024095	-2.97207	364
M-013961-01	AHCTF1	NM_015446	-2.968	773
M-021341-00	AGMAT	NM_024758	-2.96664	1060
M-024769-01	CYLC1	NM_021118	-2.95984	728
M-013891-01	RIBC2	NM_015653	-2.95859	160
M-015690-02	DACT3	NM_145056	-2.95649	165
M-008486-01	PPP4C	NM_002720	-2.94795	131
M-003698-00	PTHLH	NM_002820	-2.94457	362
M-009261-01	PSMC4	NM_153001	-2.93931	284
M-009084-01	NLGN3	NM_018977	-2.93517	1105
M-011026-00	ENG	NM_000118	-2.93406	417
M-018600-01	C3orf20	NM_032137	-2.93141	703
M-017346-01	SNX27	NM_030918	-2.92445	272
M-009236-02	ALDH3B1	NM_001030010	-2.92298	276
M-014574-02	SIKE1	NM_025073	-2.92055	881
M-014577-02	CENPT	NM_025082	-2.90686	835
M-031995-02	ZIM2	NM_015363	-2.89831	1017
M-011722-00	MAG	NM_002361	-2.89494	896
M-005875-01	QPCTL	NM_017659	-2.89102	324
M-012698-02	GJA8	NM_005267	-2.88319	360
M-034907-01	SPANXN2	NM_001009615	-2.88279	1170
M-020787-00	BZW1	NM_014670	-2.87742	385
M-018148-01	FAM126B	NM_173822	-2.87503	793
M-004691-02	PTGIS	NM_000961	-2.87292	382
M-016673-01	MTERFD3	NM_025198	-2.86654	1022
M-018165-00	OR2H1	NM_030883	-2.86524	527
M-004768-01	REL	NM_002908	-2.85967	637
M-019774-00	ZNF177	NM_003451	-2.83586	61
M-016462-00	WDR48	NM_020839	-2.83338	655
M-015921-01	HEATR6	NM_022070	-2.83301	1637
M-020858-02	IRF9	NM_006084	-2.83248	234
M-014833-01	PRPF38A	NM_032864	-2.82552	383
M-009950-01	DHX9	NM_001357	-2.82208	286
M-018392-01	C1orf115	NM_024709	-2.82182	54
M-021231-01	SNTG1	NM_018967	-2.82143	611
M-004778-03	SIK2	NM_015191	-2.81472	320
M-021312-00	NYAP1	NM_173564	-2.81364	525
M-014531-01	NRSN2	NM_024958	-2.81079	612
M-007632-01	SV2B	NM_014848	-2.80833	936
M-009879-01	AJAP1	NM_001042478	-2.80628	1308
M-018615-01	ATP5B	NM_001686	-2.80325	440
M-024178-01	FAM209A	NM_001012971	-2.80107	135
M-011363-00	PSMD1	NM_002807	-2.79708	106
M-017059-02	DUS2L	NM_017803	-2.79668	866
M-021318-00	WDR20	NM_144574	-2.79399	61
M-013007-00	PPP4R4	NM_020958	-2.79351	910
M-016620-00	ZNF573	NM_152360	-2.79303	534
M-013123-00	MRPL11	NM_016050	-2.78893	1001
M-009439-01	CEACAM1	NM_001024912	-2.78596	115
M-016117-00	HES4	NM_021170	-2.78301	204
M-008775-00	CA4	NM_000717	-2.77924	554
M-027150-01	CASC1	NM_001082973	-2.77187	43
M-006975-01	KLF15	NM_014079	-2.76958	635
M-005337-00	DCLK3	XM_047355	-2.76561	1099
M-020249-00	43354	NM_018243	-2.76456	650
M-008882-01	CHST11	NM_018413	-2.76404	1097
M-026207-01	FAM125B	NM_001011703	-2.76184	252
M-014151-01	CRY2	NM_021117	-2.76174	797
M-012481-01	SPAG6	NM_172242	-2.76131	715
M-003915-02	NET1	NM_005863	-2.75787	796
M-011187-00	POLR2B	NM_000938	-2.75672	1044
M-018799-01	ENDOV	NM_173627	-2.75634	543
M-012802-00	NAT6	NM_012191	-2.74994	362
M-016969-00	VTA1	NM_016485	-2.74879	717
M-022965-01	RNF157	NM_052916	-2.74522	1189
M-011068-01	KRT9	NM_000226	-2.74461	302
M-021058-01	ANKRD10	NM_017664	-2.74421	517
M-005589-00	GPR65	NM_003608	-2.74357	734
M-012371-01	RPL35	NM_007209	-2.74026	899
M-019280-01	ATP7A	NM_000052	-2.7382	292
M-032008-01	C18orf34	NM_198995	-2.73799	1019
M-017625-00	CPNE2	NM_152727	-2.73563	942
M-012398-01	ARL4C	NM_005737	-2.73537	746
M-009346-00	ADAT1	NM_012091	-2.73413	528
M-005584-02	GPR6	NM_005284	-2.72714	527
M-009532-01	ACOT7	NM_181866	-2.72622	290
M-006366-02	GBA	NM_000157	-2.72595	146
M-018078-01	CADPS2	NM_001009571	-2.72208	646
M-019545-02	GEMIN2	NM_001009183	-2.71386	520
M-005387-03	TRIM24	NM_003852	-2.71243	547
M-014806-01	FAR1	NM_032228	-2.70623	513
M-018416-00	CCDC60	NM_178499	-2.70561	102
M-010363-03	JMJD6	NM_015167	-2.70409	254
M-004425-01	DFFB	NM_004402	-2.70305	1336
M-005882-00	FURIN	NM_002569	-2.70001	1043
M-031080-02	ADAMTSL4	NM_025008	-2.6966	566
M-015780-00	DCLRE1B	NM_022836	-2.69586	547
M-011171-01	DIO2	NM_001007023	-2.69265	1220
M-010193-01	NOX1	NM_013955	-2.69056	267
M-032139-01	C17orf102	NM_207454	-2.68968	184
M-013466-02	KRTAP1-3	NM_030966	-2.68659	175
M-020903-01	SPTBN5	NM_016642	-2.68101	777
M-020830-01	CNNM1	NM_020348	-2.67997	357
M-021065-01	HN1	NM_001002032	-2.67815	609
M-014959-02	MPV17L2	NM_032683	-2.67146	172
M-008395-04	RHOB	NM_004040	-2.66834	1036
M-013031-02	CPLX1	NM_006651	-2.65702	875
M-031976-02	GNG8	NM_033258	-2.6564	141
M-016157-02	RAX2	NM_032753	-2.65481	502
M-012474-01	QPCT	NM_012413	-2.65421	1036
M-018746-01	CCDC7	NM_001026383	-2.65225	1059
M-014714-00	PLVAP	NM_031310	-2.65038	515
M-008211-00	FADS2	NM_004265	-2.64949	277
M-007138-00	ZNF280B	NM_080764	-2.6482	536
M-012847-01	NAA15	NM_057175	-2.64749	862
M-017497-01	MRPL54	NM_172251	-2.64653	465
M-023260-00	C3orf64	NM_173654	-2.64529	151
M-003275-01	MCM4	NM_005914	-2.64484	1446
M-006070-02	USP20	NM_001110303	-2.64275	499
M-014765-02	C10orf11	NM_032024	-2.63763	968
M-005908-00	KLK11	NM_006853	-2.63737	664
M-021194-00	CNO	NM_018366	-2.63452	791
M-008427-01	PCYOX1L	NM_024028	-2.63418	434
M-013991-01	FANCE	NM_021922	-2.62914	136
M-006080-03	USP32	NM_032582	-2.62834	1136
M-018795-00	PPP1R16A	NM_032902	-2.62713	845
M-003274-02	MCM3	NM_002388	-2.61914	719
M-007619-02	SLC7A9	NM_014270	-2.6165	229
M-016914-02	SPAG16	NM_001025436	-2.61606	191
M-014259-00	RASL11B	NM_023940	-2.61343	671
M-026663-01	DTX4	NM_015177	-2.61068	558
M-016600-00	HYLS1	NM_145014	-2.60921	110
M-005361-02	PRKAA2	NM_006252	-2.60882	587
M-015824-01	ZNF625	NM_145233	-2.60541	1093
M-011962-01	APBA3	NM_004886	-2.60341	370
M-005415-03	ADORA1	NM_001048230	-2.60257	374
M-018539-00	VKORC1L1	NM_173517	-2.60004	717
M-014289-00	KXD1	NM_024069	-2.59661	275
M-012741-01	CELF2	NM_006561	-2.59564	147
M-004421-01	DEDD	NM_001039712	-2.59153	869
M-006138-02	CHRNA4	NM_000744	-2.58979	433
M-006012-01	PRSS2	NM_002770	-2.58474	1008
M-004156-00	C7orf23	NM_024315	-2.58405	1245
M-009719-00	RASD1	NM_016084	-2.58105	454
M-016796-00	TMEM86A	NM_153347	-2.5798	739
M-020279-00	CCDC9	NM_015603	-2.57815	183
M-003499-00	HDAC6	NM_006044	-2.57091	974
M-014161-00	SNRNP200	NM_014014	-2.56941	563
M-014195-01	UBN1	NM_001079514	-2.56066	761
M-024269-01	IRX1	NM_024337	-2.55791	1111
M-016556-01	CCDC126	NM_138771	-2.5556	868
M-013947-00	SH2B1	NM_015503	-2.55533	834
M-013514-02	HMCN1	NM_031935	-2.55474	562
M-015912-01	TAF8	NM_138572	-2.54965	731
M-008731-03	AKR1E2	NM_001040177	-2.54897	1262
M-007271-01	PTRH2	NM_016077	-2.54814	994
M-013009-01	POLDIP2	NM_015584	-2.54707	599
M-013672-01	ST8SIA5	NM_013305	-2.5458	255
M-031838-02	LRRC33	NM_198565	-2.54278	129
M-010034-01	FKBP9	NM_007270	-2.53668	1118
M-013679-01	RPS28	NM_001031	-2.53014	474
M-016794-00	TMEM139	NM_153345	-2.52762	343
M-007941-01	IL25	NM_172314	-2.52735	625
M-019805-01	FHL3	NM_004468	-2.52619	702
M-009354-00	NGEF	NM_019850	-2.52287	1116
M-011149-01	RPS12	NM_001016	-2.52259	714
M-006952-02	TRIM35	NM_171982	-2.52011	1011
M-010725-00	SERINC1	NM_020755	-2.51941	1111
M-012726-02	MT1F	NM_005949	-2.51849	1038
M-015916-01	PPCDC	NM_021823	-2.51757	438
M-019578-01	CCDC19	NM_012337	-2.51625	345
M-014475-01	GGNBP2	NM_024835	-2.51339	486
M-012527-02	RTDR1	NM_014433	-2.51127	440
M-009509-01	DLD	NM_000108	-2.50884	896
M-009491-01	REM1	NM_014012	-2.50828	1084
M-039678-01	LOC652759	XM_942392	-2.50409	693
M-039497-01	LOC652433	XM_941875	-2.50067	332
M-009387-01	UBE2D1	NM_003338	-2.50066	1290
M-007757-01	SEMA3C	NM_006379	-2.4973	106
M-005062-01	BAG6	NM_001098534	-2.49352	592
M-016531-00	ZBTB47	NM_145166	-2.49344	121
M-009523-01	CDC23	NM_004661	-2.49221	1236
M-003200-04	ANAPC2	NM_013366	-2.49203	801
M-014748-00	SH3KBP1	NM_031892	-2.49148	646
M-027253-01	C12orf63	NM_198520	-2.49002	1374
M-004510-02	ATXN1	NM_000332	-2.48892	976
M-015263-00	SRXN1	NM_080725	-2.48711	412
M-010196-00	NDOR1	NM_014434	-2.48667	379
M-004074-04	PRPF4B	NM_003913	-2.48604	165
M-009943-01	RHOQ	NM_012249	-2.48404	715
M-018193-01	RNASE7	NM_032572	-2.48339	510
M-181824-00	DEFB103A	NM_001081551	-2.48336	92
M-008016-00	LGALS3BP	NM_005567	-2.48325	828
M-013087-01	BARX1	NM_021570	-2.48216	465
M-005571-01	FFAR1	NM_005303	-2.48172	833
M-018939-00	FAM100B	NM_182565	-2.48117	830
M-009319-00	TBC1D22A	NM_014346	-2.47737	267
M-021264-01	REXO4	NM_020385	-2.47044	738
M-014787-00	QRICH2	NM_032134	-2.46774	136
M-005916-01	KLK5	NM_001077492	-2.46439	463
M-012554-02	TTR	NM_000371	-2.46286	905
M-008709-02	HEY1	NM_012258	-2.46234	227
M-006025-01	RCE1	NM_001032279	-2.45928	613
M-011373-00	RAD51B	NM_002877	-2.45778	818
M-007113-02	PHF21B	NM_138415	-2.4562	1138
M-016284-01	OSTCP1	NM_145303	-2.4554	732
M-032021-01	GTF2H5	NM_207118	-2.45393	311
M-015521-01	LRRC16B	NM_138360	-2.45133	168
M-032682-00	ZFP30	NM_014898	-2.45032	621
M-008772-01	ART5	NM_001079536	-2.44739	938
M-017611-01	APBB3	NM_133174	-2.44654	506
M-005125-02	ATF4	NM_001675	-2.44502	1118
M-007938-03	IL17B	NM_014443	-2.44489	311
M-012839-00	KLHDC2	NM_014315	-2.4427	158
M-019263-01	AQP2	NM_000486	-2.44167	795
M-006792-00	UCKL1	NM_017859	-2.44162	466
M-013448-01	SIRT5	NM_012241	-2.43989	719
M-006848-00	MTUS1	NM_020749	-2.43918	263
M-008856-00	MGMT	NM_002412	-2.43779	1194
M-003949-01	ARID4A	NM_023001	-2.43678	991
M-014329-00	MFSD11	NM_024311	-2.4349	536
M-019580-01	SNAPC4	NM_003086	-2.43463	190
M-007673-00	PRKAR2B	NM_002736	-2.43426	428
M-017085-00	MFAP3	NM_005927	-2.43395	770
M-015386-01	MTRF1L	NM_019041	-2.43377	975
M-181821-01	DEFB104B	NM_001040702	-2.42918	607
M-011166-00	CSF2	NM_000758	-2.42277	606
M-030221-02	SERP2	NM_001010897	-2.42205	561
M-020308-01	KIR3DS1	NM_001083539	-2.42081	503
M-018654-00	PRAM1	NM_032152	-2.41871	652
M-015961-02	WDR64	NM_144625	-2.41689	110
M-027529-01	PLCH2	NM_014638	-2.41651	462
M-006355-00	MYO6	NM_004999	-2.41581	528
M-016552-01	PQLC3	NM_152391	-2.41323	983
M-014750-01	SYT16	NM_031914	-2.41138	822
M-019097-00	HIST2H3C	NM_021059	-2.41099	496
M-013606-01	FBXO7	NM_001033024	-2.40829	379
M-012381-00	USH2A	NM_007123	-2.40612	131
M-012324-01	MED22	NM_133640	-2.40488	458
M-005607-00	GPR87	NM_023915	-2.40219	59
M-018334-01	LRRTM4	NM_024993	-2.39983	624
M-006261-01	KCNK2	NM_014217	-2.39889	811
M-018562-01	EFHC2	NM_025184	-2.39847	111
M-007505-01	SLC28A3	NM_022127	-2.39475	1275
M-011483-00	PPFIBP1	NM_003622	-2.39399	404
M-006205-00	HTR3B	NM_006028	-2.39023	558
M-031136-00	ZFYVE26	NM_015346	-2.39003	78
M-005218-00	NUDT1	NM_002452	-2.38985	85
M-013629-01	RPS25	NM_001028	-2.38724	275
M-006458-01	IQSEC1	NM_014869	-2.38704	93
M-012720-01	MICU1	NM_006077	-2.38685	131
M-011132-02	RPL26	NM_000987	-2.38608	454
M-033104-00	IL17REL	NM_001001694	-2.38311	309
M-019740-02	TGFB3	NM_003239	-2.38255	716
M-025278-01	INTS1	NM_001080453	-2.38178	376
M-005563-02	GPER	NM_001098201	-2.37962	200
M-012483-02	SYNGR4	NM_012451	-2.37786	33
M-015313-01	GRB10	NM_001001549	-2.3745	226
M-019801-02	ELAVL2	NM_004432	-2.37356	207
M-007369-01	SLC25A37	NM_016612	-2.37116	441
M-011606-01	CD79A	NM_021601	-2.36614	585
M-009058-01	OR52A1	NM_012375	-2.36505	944
M-013596-00	DISP1	NM_032890	-2.36503	1196
M-014175-01	SRGAP3	NM_001033117	-2.36451	954
M-021655-01	OR14K1	NM_001004732	-2.36329	827
M-017154-01	PYGO2	NM_138300	-2.35573	378
M-019273-00	MAGEB6	NM_173523	-2.35383	672
M-013948-03	TIPARP	NM_015508	-2.35136	175
M-007130-00	TRIM50	NM_178125	-2.35127	501
M-017944-01	CAGE1	NM_205864	-2.34903	1107
M-005158-01	RBM17	NM_032905	-2.34902	614
M-019433-01	ITM2A	NM_004867	-2.3448	369
M-007057-00	ZNF649	NM_023074	-2.34339	599
M-015317-01	THOC5	NM_003678	-2.34337	292
M-010563-01	NDRG1	NM_006096	-2.34319	533
M-013194-01	PCDH9	NM_020403	-2.34062	785
M-012182-01	NAP1L2	NM_021963	-2.3403	936
M-016192-02	SMAD9	NM_005905	-2.34024	334
M-018586-01	TMC3	NM_001080532	-2.33321	913
M-008966-00	ARHGAP1	NM_004308	-2.3332	688
M-011170-01	DIO1	NM_001039716	-2.3327	261
M-008750-00	OR10A5	NM_178168	-2.33244	476
M-009372-01	PTPN3	NM_002829	-2.33203	897
M-008522-01	DAB2	NM_001343	-2.33188	586
M-020351-01	CEP164	NM_014956	-2.32898	1171
M-011110-00	TCN2	NM_000355	-2.32818	543
M-005101-00	BST1	NM_004334	-2.32644	362
M-021086-01	CRBN	NM_016302	-2.3249	233
M-015438-00	CCDC82	NM_024725	-2.32481	43
M-013745-01	MTHFSD	NM_022764	-2.32414	935
M-011358-00	PPP1R10	NM_002714	-2.32209	531
M-009115-00	NAT8L	NM_178557	-2.32147	284
M-003184-03	YES1	NM_005433	-2.31883	892
M-018058-01	ACTR6	NM_022496	-2.31707	1004
M-012232-00	LGALS4	NM_006149	-2.31684	546
M-007873-01	CXCL12	NM_000609	-2.31682	741
M-018179-01	RSPO1	NM_001038633	-2.31559	1071
M-017273-02	SMS	NM_004595	-2.31356	1127
M-008763-00	CLPX	NM_006660	-2.30584	535
M-010708-01	SLC44A1	NM_080546	-2.30457	1038
M-026438-01	KIAA0913	NM_015037	-2.30037	1139
M-018457-00	C10orf107	NM_173554	-2.29811	93
M-004694-02	IQGAP1	NM_003870	-2.29756	451
M-027027-02	DPPA3	NM_199286	-2.29546	1074
M-012975-01	RPL3	NM_001033853	-2.29351	249
M-020435-00	SLITRK3	NM_014926	-2.29173	814
M-027986-01	ERMN	NM_001009959	-2.28978	639
M-006060-03	UCHL5	NM_015984	-2.28818	427
M-022565-01	COQ9	NM_020312	-2.28756	1087
M-024771-02	SATL1	NM_001012980	-2.28646	932
M-030348-03	OR4N2	NM_001004723	-2.28126	1047
M-030016-00	OR52N4	NM_001005175	-2.2795	1085
M-004496-02	PTGES3	NM_006601	-2.278	975
M-014957-00	ZNF577	NM_032679	-2.27678	570
M-021192-00	PAN2	NM_014871	-2.27569	137
M-018269-01	C12orf40	NM_001031748	-2.27565	1193
M-014769-02	FKSG83	NM_032030	-2.27425	795
M-004887-01	DNAJC1	NM_022365	-2.27399	276
M-008623-01	FTCD	NM_206965	-2.27366	1140
M-031524-01	KRTAP10-7	NM_198689	-2.27316	1231
M-005148-03	PRIM2	NM_000947	-2.27246	1205
M-003898-00	CXCL1	NM_001511	-2.27199	625
M-017561-01	DPM2	NM_003863	-2.26978	596
M-014386-01	PPP1R3B	NM_024607	-2.26726	571
M-009812-00	HAND1	NM_004821	-2.26718	609
M-015836-01	CD274	NM_014143	-2.26655	282
M-018640-01	C1orf210	NM_182517	-2.26544	435
M-011976-02	GDF10	NM_004962	-2.2622	773
M-003985-01	GSG1L	NM_144675	-2.26104	972
M-016665-00	KLHDC1	NM_172193	-2.26075	828
M-019896-01	MYBPH	NM_004997	-2.26034	167
M-008497-02	AKAP6	NM_004274	-2.25928	544
M-022129-02	KIF26B	NM_018012	-2.25913	385
M-020545-01	GRAMD1C	NM_017577	-2.25911	35
M-010091-00	TCF15	NM_004609	-2.25867	947
M-008651-00	AMDHD2	NM_015944	-2.25757	255
M-019221-01	CCDC158	NM_001042784	-2.25549	347
M-012558-01	SPP1	NM_000582	-2.25439	464
M-019973-02	SH3BGR	NM_001001713	-2.25373	794
M-008727-01	VCP	NM_007126	-2.25359	48
M-025295-01	GLCCI1	NM_138426	-2.25104	508
M-020574-00	C17orf59	NM_017622	-2.24814	388
M-007498-01	SLC27A2	NM_003645	-2.24678	708
M-008073-02	RBP3	NM_002900	-2.24676	821
M-016797-00	FBXL16	NM_153350	-2.24482	508
M-015963-00	VGLL2	NM_153453	-2.24102	106
M-010963-01	BRWD1	NM_001007246	-2.2408	447
M-182717-01	DMRTC1B	NM_001080851	-2.2341	253
M-024521-01	LYSMD3	NM_198273	-2.23293	404
M-031990-00	PRM3	NM_021247	-2.23166	101
M-005859-02	ECEL1	NM_004826	-2.23134	951
M-011140-01	RPS8	NM_001012	-2.22641	420
M-005232-01	RAD50	NM_005732	-2.22598	1256
M-018004-00	ATP10D	NM_020453	-2.22566	1080
M-020314-01	ARHGEF9	NM_015185	-2.22464	1104
M-006289-01	PKD2L1	NM_016112	-2.22361	204
M-017894-00	OAF	NM_178507	-2.22135	424
M-012488-01	MAPT	NM_016841	-2.22133	421
M-017323-02	WTAP	NM_152857	-2.21916	425
M-005605-01	GPR85	NM_018970	-2.2176	530
M-007552-00	SLC36A3	NM_181774	-2.21441	310
M-008564-02	ART3	NM_001179	-2.21391	877
M-005919-02	KLK8	NM_144507	-2.21367	829
M-009008-00	AQP11	NM_173039	-2.21321	586
M-027444-01	OR2T5	NM_001004697	-2.21273	536
M-009117-02	RASA3	NM_007368	-2.21074	1055
M-019004-00	LRP5L	NM_182492	-2.20974	1109
M-005877-01	IMMP1L	NM_144981	-2.20842	474
M-003123-02	EPHB3	NM_004443	-2.20779	197
M-017002-00	ORMDL3	NM_139280	-2.20665	922
M-032902-00	SOGA3	NM_001012279	-2.20547	802
M-011014-00	COL4A5	NM_000495	-2.20428	1143
M-012887-00	WDR11	NM_018117	-2.20278	1552
M-019599-02	NPAT	NM_002519	-2.1998	1113
M-031141-01	SAMD9	NM_017654	-2.19933	812
M-003446-02	THRA	NM_199334	-2.1987	926
M-010167-01	TEX13A	NM_031274	-2.19855	585
M-012377-00	TEP1	NM_007110	-2.19749	594
M-005844-01	CTSS	NM_004079	-2.19693	655
M-015738-01	MPZL1	NM_003953	-2.19657	649
M-032528-01	ZNF721	NM_133474	-2.19643	267
M-011977-00	FXYD1	NM_005031	-2.19334	369
M-013538-00	REG4	NM_032044	-2.19258	1048
M-009468-01	AGBL5	NM_001035507	-2.19238	209
M-004723-00	POLR2F	NM_021974	-2.19137	591
M-009900-01	RGS4	NM_005613	-2.19105	282
M-003813-02	CLCA2	NM_006536	-2.1898	441
M-013843-02	ANAPC1	NM_022662	-2.18949	145
M-011002-01	C4A	NM_007293	-2.18873	1220
M-012159-00	B3GALT5	NM_006057	-2.18829	175
M-004976-01	RINT1	NM_021930	-2.1882	519
M-017265-01	TSPAN15	NM_012339	-2.18713	1388
M-010684-00	COL23A1	NM_173465	-2.18656	342
M-033156-00	RPL21P44	NM_001011538	-2.18647	1184
M-007046-01	ZNF323	NM_030899	-2.18302	980
M-015230-00	SELM	NM_080430	-2.18105	606
M-008566-02	CCT8	NM_006585	-2.1782	757
M-020768-00	CENPQ	NM_018132	-2.17658	966
M-007961-00	IL1RAPL1	NM_014271	-2.17631	1041
M-180758-00	ZNF99	NM_001080409	-2.17408	330
M-016136-01	GPR157	NM_024980	-2.17071	651
M-018509-01	PKHD1L1	NM_177531	-2.17003	982
M-012289-02	LBX1	NM_006562	-2.1697	251
M-019404-01	PLAC4	NM_182832	-2.1648	713
M-029881-00	OR8H2	NM_001005200	-2.15902	755
M-018793-01	PTN	NM_002825	-2.15849	738
M-007583-02	SLC4A3	NM_005070	-2.1577	323
M-020220-00	C5orf15	NM_020199	-2.15701	69
M-020269-02	TMEM14C	NM_016462	-2.15575	545
M-013697-01	B3GALT4	NM_003782	-2.15551	952
M-034922-01	CT45A6	NM_001017438	-2.15004	870
M-018878-01	TMEM14A	NM_014051	-2.14953	878
M-009705-01	MINPP1	NM_004897	-2.14729	188
M-014774-00	ITFG3	NM_032039	-2.1467	243
M-011779-01	SOX4	NM_003107	-2.14525	1195
M-026730-01	LRRC56	NM_198075	-2.14404	235
M-013356-00	MED9	NM_018019	-2.14038	300
M-019452-01	PTBP3	NM_005156	-2.13936	1097
M-005666-02	MRGPRX2	NM_054030	-2.13824	403
M-003205-02	CCNA2	NM_001237	-2.13622	609
M-012287-01	EDDM3A	NM_006683	-2.13499	815
M-007414-00	SLC17A4	NM_005495	-2.13194	333
M-012907-00	ZNF423	NM_015069	-2.13187	584
M-016139-01	PTCD2	NM_024754	-2.13158	680
M-021062-01	C21orf62	NM_019596	-2.13026	152
M-019767-01	LECT1	NM_001011705	-2.12836	523
M-021322-00	RIMS4	NM_182970	-2.12822	342
M-011098-01	PAX6	NM_001604	-2.12766	934
M-007612-01	SLC7A11	NM_014331	-2.12747	642
M-011992-00	CDH18	NM_004934	-2.12688	458
M-005431-01	AVPR1B	NM_000707	-2.12663	905
M-031771-01	WDR62	NM_173636	-2.1264	504
M-017624-01	KRT19	NM_002276	-2.124	161
M-016030-01	ZNF449	NM_152695	-2.12009	432
M-018635-00	TCEAL3	NM_032926	-2.11958	104
M-004006-00	EPS15L1	NM_021235	-2.11949	658
M-024395-01	ZNF608	NM_020747	-2.11819	246
M-012557-02	UGT1A1	NM_000463	-2.11634	1181
M-031797-01	FAM73A	NM_198549	-2.11558	31
M-013700-01	RPS7	NM_001011	-2.11337	42
M-025942-01	XKR4	NM_052898	-2.11326	1005
M-016585-01	WWC2	NM_024949	-2.11277	146
M-006327-00	ACSL5	NM_016234	-2.11119	1356
M-006414-00	GOLPH3	NM_022130	-2.11001	665
M-008167-01	PIAS1	NM_016166	-2.10974	553
M-010996-02	APOC3	NM_000040	-2.10952	1169
M-009467-04	APOB	NM_000384	-2.10901	371
M-016742-01	CCDC122	NM_144974	-2.10899	1056
M-014610-00	CCDC68	NM_025214	-2.10723	613
M-016887-00	LRRC45	NM_144999	-2.10654	992
M-005491-01	F2RL2	NM_004101	-2.10627	409
M-017254-00	TBPL1	NM_004865	-2.10177	1396
M-010536-01	SMARCB1	NM_001007468	-2.10138	615
M-015118-00	KRT71	NM_033448	-2.0997	570
M-005773-00	ADAMTS3	NM_014243	-2.09631	868
M-012771-01	CORO1A	NM_007074	-2.09615	422
M-003328-04	TFDP2	NM_006286	-2.09508	1365
M-018592-01	HDHD2	NM_032124	-2.09374	521
M-015550-01	TMEM44	NM_001011655	-2.09325	404
M-013361-01	TTC19	NM_017775	-2.09293	557
M-005766-01	ADAMTS15	NM_139055	-2.09107	586
M-003483-00	DICER1	NM_030621	-2.09059	698
M-017542-01	MS4A3	NM_001031666	-2.08853	1110
M-011532-01	FPGT	NM_003838	-2.08842	1029
M-026622-01	OR5F1	NM_003697	-2.08772	541
M-018601-00	KRTAP19-7	NM_181614	-2.08688	241
M-013376-00	TBX4	NM_018488	-2.08646	377
M-019187-01	C15orf57	NM_001080792	-2.08023	103
M-019929-01	TLE3	NM_020908	-2.07989	880
M-018792-00	THEM5	NM_182578	-2.07976	976
M-029652-01	PDCD11	NM_014976	-2.07928	413
M-010088-00	TGM3	NM_003245	-2.07792	1306
M-020951-00	C2orf29	NM_017546	-2.07782	1045
M-006806-00	DCAKD	NM_024819	-2.07776	114
M-015855-01	ADO	NM_032804	-2.07753	425
M-031925-00	KRTAP26-1	NM_203405	-2.07685	1007
M-032742-01	C2orf76	NM_001017927	-2.07542	591
M-014563-00	C3orf36	NM_025041	-2.07374	1029
M-010096-01	EIF6	NM_002212	-2.07359	1209
M-007530-02	SLC30A9	NM_006345	-2.07208	776
M-009006-01	PPM1N	NM_001080401	-2.07139	891
M-021296-00	MIA2	NM_054024	-2.07066	694
M-011574-02	APOC1	NM_001645	-2.06962	641
M-005097-02	RABGGTA	NM_182836	-2.06893	408
M-030012-01	OR51I2	NM_001004754	-2.06821	880
M-036244-00	LOC644006	XM_929433	-2.06591	1017
M-012336-02	CRYGD	NM_006891	-2.06435	1017
M-006088-01	USP40	NM_018218	-2.06389	973
M-003992-00	ASPHD1	NM_181718	-2.0631	577
M-011514-00	JRKL	NM_003772	-2.06259	432
M-009339-02	HP	NM_005143	-2.06226	607
M-011948-02	MED26	NM_004831	-2.06171	66
M-009386-03	ALDH3A2	NM_000382	-2.06126	1124
M-016934-00	LRWD1	NM_152892	-2.06093	698
M-006270-02	KCNN3	NM_170782	-2.0596	180
M-008971-01	DPP10	NM_001004360	-2.05768	868
M-021066-01	SERPINA10	NM_001100607	-2.05646	741
M-010083-01	HS3ST3B1	NM_006041	-2.05483	542
M-015248-00	CDKN2AIPNL	NM_080656	-2.05438	246
M-003989-01	QPRT	NM_014298	-2.05398	319
M-004050-01	TSSK3	NM_052841	-2.05196	454
M-016849-02	ICA1L	NM_178231	-2.05167	1397
M-004722-00	SORL1	NM_003105	-2.05055	966
M-017752-01	ZFP42	NM_174900	-2.05046	548
M-010899-01	UQCR10	NM_013387	-2.04953	212
M-018469-01	PTF1A	NM_178161	-2.04833	1014
M-015307-01	SP100	NM_003113	-2.04827	182
M-019378-00	RHBDD1	NM_032276	-2.04526	983
M-017684-02	VAMP5	NM_006634	-2.04488	638
M-012876-01	CRYGS	NM_017541	-2.0448	589
M-012904-02	DDX4	NM_024415	-2.04416	1017
M-018837-02	KRTAP10-10	NM_181688	-2.044	240
M-019667-02	MTX1	NM_198883	-2.0439	1290
M-015070-00	MPP4	NM_033066	-2.04327	714
M-032216-01	CLEC4G	NM_198492	-2.04269	512
M-008507-01	KCNE4	NM_080671	-2.04033	168
M-024979-01	H2AFB3	NM_080720	-2.04012	997
M-012235-00	NOTCH2	NM_024408	-2.04001	644
M-021339-01	CHSY1	NM_014918	-2.03922	750
M-019816-00	NDUFS5	NM_004552	-2.03872	751
M-009682-01	ABHD11	NM_148912	-2.0382	807
M-017837-01	TPM1	NM_001018005	-2.03789	541
M-016833-01	TTC30A	NM_152275	-2.03716	596
M-007349-01	SLC25A43	NM_145305	-2.03622	993
M-003282-07	MYC	NM_002467	-2.03501	950
M-016219-01	EIF3M	NM_006360	-2.035	52
M-014347-01	ZBED2	NM_024508	-2.03402	739
M-009531-01	ELOVL2	NM_017770	-2.0338	578
M-026636-00	OR5M3	NM_001004742	-2.03341	1119
M-010431-00	SMARCA4	NM_003072	-2.02999	524
M-016326-01	MEAF6	NM_022756	-2.02987	1163
M-021110-01	IGF2-AS1	NM_016412	-2.02933	702
M-019082-01	RGS6	NM_004296	-2.0284	1379
M-032667-01	HMX2	NM_005519	-2.02794	352
M-003683-01	MUCL1	NM_058173	-2.02759	726
M-010717-00	TMX4	NM_021156	-2.02696	728
M-024014-02	OR7G1	NM_001005192	-2.02672	640
M-004449-02	TNFRSF25	NM_001039664	-2.02341	603
M-007819-00	C5	NM_001735	-2.02199	856
M-017762-00	FAM151A	NM_176782	-2.02169	152
M-015338-02	ARPP19	NM_006628	-2.0212	1371
M-015726-01	CCDC96	NM_153376	-2.02082	696
M-007666-00	PKD1	NM_000296	-2.02057	333
M-012350-01	RP2	NM_006915	-2.02003	621
M-010319-01	FOXA1	NM_004496	-2.019	349
M-008235-01	ARHGEF4	NM_015320	-2.01814	779
M-012511-01	DDX58	NM_014314	-2.01795	985
M-016247-00	C16orf78	NM_144602	-2.01748	727
M-009959-00	SUN2	NM_015374	-2.01662	245
M-012689-01	IGDCC3	NM_004884	-2.01614	112
M-029902-02	OR4D9	NM_001004711	-2.01594	654
M-029816-01	OR8G2	NM_001007249	-2.01471	395
M-004909-02	ASRGL1	NM_025080	-2.01471	745
M-021074-01	SPATA6L	NM_001039395	-2.0135	622
M-018830-00	CYB561D1	NM_182580	-2.01026	132
M-003437-02	RARA	NM_000964	-2.00995	553
M-021056-00	C8orf44	NM_019607	-2.00964	1065
M-014045-01	SPATA1	NM_001081472	-2.00798	921
M-015241-01	SAMD10	NM_080621	-2.00702	630
M-009286-00	ABCF2	NM_005692	-2.00509	825
M-004674-01	STK38	NM_007271	-2.00505	439
M-015837-01	TEX34	NM_152343	-2.00362	431
M-015061-01	SARNP	NM_033082	-2.00342	278
M-020167-00	CD226	NM_006566	-2.00235	1322
M-006711-03	DGKA	NM_201554	-2.00087	752
M-015033-00	C1orf94	NM_032884	-1.99964	86
M-019636-01	FUT5	NM_002034	-1.99762	119
M-009540-02	SERPIND1	NM_000185	-1.99518	883
M-020816-01	KANSL2	NM_017822	-1.99414	463
M-012223-01	MOGS	NM_006302	-1.99154	828
M-005467-00	CMKLR1	NM_004072	-1.99132	971
M-017164-01	STX6	NM_005819	-1.991	420
M-019976-01	SPRR3	NM_001097589	-1.98984	946
M-018080-01	FAM115C	NM_173678	-1.98845	474
M-020493-00	ERO1L	NM_014584	-1.98831	1090
M-008212-00	CLOCK	NM_004898	-1.98825	1263
M-012792-00	ZNF79	NM_007135	-1.98774	400
M-032486-00	OR4C45	NM_001005513	-1.98762	959
M-018411-01	LIN28A	NM_024674	-1.98657	318
M-004373-02	AATF	NM_012138	-1.98601	613
M-028683-02	KIAA0319	NM_014809	-1.98552	995
M-017608-00	MRPL40	NM_003776	-1.98493	163
M-008862-01	DLGAP1	NM_001003809	-1.98444	991
M-021190-00	ZBTB5	NM_014872	-1.9832	721
M-008347-00	ABCA8	NM_007168	-1.98195	602
M-007140-02	ZNF524	NM_153219	-1.98163	68
M-005274-02	PIK3CG	NM_002649	-1.98153	471
M-010747-02	ZNRF3	NM_032173	-1.98126	325
M-008330-01	CYP1A2	NM_000761	-1.97923	220
M-008692-01	PBRM1	NM_181042	-1.97906	1036
M-009782-01	RNGTT	NM_003800	-1.97777	1041
M-018292-00	SYT11	NM_152280	-1.97663	364
M-006772-01	PIK3C2B	NM_002646	-1.97655	422
M-003436-02	PPARG	NM_005037	-1.97555	1552
M-017132-00	CYBRD1	NM_024843	-1.97476	287
M-012494-00	HOXD9	NM_014213	-1.97334	279
M-007172-01	TRIM59	NM_173084	-1.97098	815
M-022029-01	RNASE10	NM_001012975	-1.97039	346
M-006770-02	PI4K2A	NM_018425	-1.97017	1146
M-017828-02	TAS2R46	NM_176887	-1.96985	818
M-015184-00	CDC73	NM_024529	-1.96921	616
M-013924-00	FAM204A	NM_022063	-1.96826	309
M-018883-01	MTMR11	NM_181873	-1.96724	1273
M-019086-01	RFC3	NM_181558	-1.96583	593
M-010928-01	TMEM167B	NM_020141	-1.96573	1002
M-015117-01	RWDD2A	NM_033411	-1.96523	642
M-011311-01	KRT33B	NM_002279	-1.96345	49
M-020270-01	INTS8	NM_017864	-1.9629	1409
M-020139-01	KLRAP1	NM_006611	-1.962	575
M-032198-00	MBNL2	NM_207304	-1.96139	564
M-003014-01	INSR	NM_000208	-1.96136	814
M-015564-00	MYL10	NM_138403	-1.96083	674
M-004286-01	PLOD3	NM_001084	-1.95902	317
M-017286-00	STXBP5	NM_139244	-1.95713	526
M-005604-00	GPR84	NM_020370	-1.95675	38
M-021254-02	TRAPPC2L	NM_016209	-1.95599	673
M-006743-02	ITPKB	NM_002221	-1.95576	1069
M-028108-01	IQCF3	NM_001085479	-1.95541	883
M-018928-01	LINC00174	NM_181722	-1.95417	123
M-025887-01	LRRCC1	NM_001077501	-1.95302	1291
M-008680-01	CDS1	NM_001263	-1.95218	937
M-004782-00	PIP5K1C	NM_012398	-1.95058	358
M-017576-01	CD19	NM_001770	-1.94757	866
M-010980-02	GOSR2	NM_054022	-1.94743	662
M-017522-00	SMARCE1	NM_003079	-1.94645	740
M-019353-00	SELS	NM_018445	-1.94496	978
M-009396-01	SELO	NM_031454	-1.94369	206
M-004018-05	HIF1A	NM_181054	-1.94223	896
M-008853-00	FABP4	NM_001442	-1.94127	907
M-016357-01	TM9SF1	NM_001014842	-1.93996	706
M-184362-00	KIAA0895L	NM_001040715	-1.93894	741
M-010515-01	HOXB7	NM_004502	-1.93872	499
M-008997-00	OR2L13	NM_175911	-1.93714	690
M-009781-00	RAB35	NM_006861	-1.93679	313
M-020463-01	TBC1D2	NM_018421	-1.93546	165
M-020290-00	BCL2L13	NM_015367	-1.9347	946
M-007002-01	RNF111	NM_017610	-1.93309	1048
M-010621-01	SDC1	NM_002997	-1.93285	451
M-008488-01	HNMT	NM_001024074	-1.93196	675
M-011018-00	COMP	NM_000095	-1.93191	265
M-019372-01	TTPA	NM_000370	-1.93178	1156
M-016876-01	JKAMP	NM_001098625	-1.93026	711
M-018563-00	PDCD1LG2	NM_025239	-1.92821	892
M-008854-01	FRMPD2	NM_001042512	-1.92728	130
M-003113-01	STYK1	NM_018423	-1.92694	39
M-006913-00	RNF40	NM_014771	-1.92557	805
M-020422-01	MAN1C1	NM_020379	-1.92531	449
M-032413-00	OR10K2	NM_001004476	-1.92432	32
M-017308-01	MAGED4B	NM_177535	-1.92396	756
M-011998-01	ICA1	NM_022307	-1.92217	796
M-007739-03	UGP2	NM_001001521	-1.91955	956
M-006976-00	MYLIP	NM_013262	-1.91954	743
M-021432-01	MSRB3	NM_198080	-1.918	300
M-012296-00	RAI2	NM_021785	-1.91764	141
M-031877-01	KIR3DX1	NM_001047605	-1.91708	495
M-011093-01	NOTCH3	NM_000435	-1.91693	621
M-011660-00	FGF9	NM_002010	-1.91676	597
M-017846-01	PMS2P5	NM_174930	-1.9167	390
M-008885-00	CDK5R2	NM_003936	-1.91494	156
M-014008-00	CATSPERG	NM_021185	-1.91465	1146
M-013041-00	IFIH1	NM_022168	-1.9142	1249
M-007040-00	PRDM13	NM_021620	-1.91392	108
M-032547-01	TMEM215	NM_212558	-1.91365	60
M-008694-01	BDH2	NM_020139	-1.9125	681
M-020985-00	DAZAP2	NM_014764	-1.91204	665
M-009897-01	KMO	NM_003679	-1.91072	305
M-010729-01	EPB41L5	NM_020909	-1.91063	447
M-030272-01	THTPA	NM_024328	-1.91057	225
M-016591-01	DYDC1	NM_138812	-1.91003	1095
M-012521-01	CACYBP	NM_001007214	-1.90999	566
M-009308-00	NFE2L3	NM_004289	-1.90934	625
M-016025-01	SYCP3	NM_153694	-1.9092	817
M-007645-02	PDE3A	NM_000921	-1.90897	953
M-010541-01	TCEB1	NM_005648	-1.90829	521
M-035769-01	FAM163B	NM_001080515	-1.90681	455
M-013922-01	PNOC	NM_006228	-1.90529	790
M-017971-01	SLC9C2	NM_178527	-1.90417	966
M-011472-01	BBOX1	NM_003986	-1.9025	222
M-026258-01	ZNF484	NM_001007101	-1.9025	98
M-012651-00	RNASE2	NM_002934	-1.9015	868
M-011296-01	ICAM4	NM_001039132	-1.90147	198
M-027388-01	GPR153	NM_207370	-1.90037	206
M-027186-01	USP53	NM_019050	-1.90029	713
M-009496-01	NOS1	NM_000620	-1.89932	995
M-005972-00	PRSS38	NM_183062	-1.89794	85
M-018759-01	GLDN	NM_181789	-1.8972	1228
M-007204-01	NOSIP	NM_015953	-1.89694	392
M-007899-02	FCN2	NM_015837	-1.89665	614
M-018587-00	FGFBP2	NM_031950	-1.89586	981
M-004513-02	CBR1	NM_001757	-1.89575	172
M-011914-01	SYNGR2	NM_004710	-1.89533	587
M-004410-02	CIDEB	NM_014430	-1.89407	1044
M-019156-00	SASS6	NM_194292	-1.89364	848
M-005995-02	PHEX	NM_000444	-1.89261	242
M-010371-01	FGD3	NM_033086	-1.89117	356
M-011626-02	COX7A2	NM_001865	-1.89091	818
M-020188-01	OR2F1	NM_012369	-1.8906	179
M-013761-01	FAM35A	NM_019054	-1.88998	825
M-010045-02	ATF1	NM_005171	-1.88943	564
M-016832-00	MRO	NM_031939	-1.88807	1143
M-025053-01	CDY2B	NM_001001722	-1.88798	219
M-013549-00	OTP	NM_032109	-1.88713	741
M-017966-01	C12orf60	NM_175874	-1.88712	1391
M-018142-01	SLFN12	NM_018042	-1.88622	1291
M-005740-03	TBXA2R	NM_201636	-1.88506	248
M-023894-01	MIDN	NM_177401	-1.885	774
M-003456-03	APAF1	NM_181869	-1.88364	581
M-015032-01	TOX2	NM_001098798	-1.88238	623
M-003977-02	IGF2BP1	NM_006546	-1.88046	1127
M-011177-00	GSTM2	NM_000848	-1.87976	476
M-018763-01	ZSCAN29	NM_152455	-1.87867	133
M-031973-00	SPAG17	NM_206996	-1.87687	635
M-012014-00	IBSP	NM_004967	-1.87667	810
M-014879-01	THOC3	NM_032361	-1.87642	684
M-009064-00	GSTA5	NM_153699	-1.87604	1116
M-005384-01	STK35	NM_080836	-1.87303	285
M-012971-00	RPL39L	NM_052969	-1.87273	477
M-020665-01	MFSD6	NM_017694	-1.87252	524
M-020404-00	IARS2	NM_018060	-1.87218	1166
M-018750-00	GJC3	NM_181538	-1.87164	727
M-018961-00	WDR54	NM_032118	-1.87084	444
M-012476-00	PITPNC1	NM_012417	-1.86955	916
M-018938-00	NECAB2	NM_019065	-1.86791	350
M-017523-01	KPNB1	NM_002265	-1.86746	541
M-014958-00	EFCAB4B	NM_032680	-1.86596	1067
M-011007-03	CDKN2A	NM_058195	-1.86558	605
M-017399-01	URI1	NM_134447	-1.86412	670
M-012394-01	TARDBP	NM_007375	-1.86397	1399
M-009010-00	TUBAL3	NM_024803	-1.86381	994
M-013345-00	MRPS10	NM_018141	-1.86341	1004
M-023427-00	SIGLEC15	NM_213602	-1.86238	83
M-007035-00	ZNF287	NM_020653	-1.86068	224
M-006747-02	ITGB1BP3	NM_170678	-1.85968	1275
M-003248-01	CDT1	NM_030928	-1.85967	468
M-020505-01	TPPP3	NM_015964	-1.85903	76
M-012217-01	CNKSR1	NM_006314	-1.85881	1025
M-032088-01	SCAF4	NM_020706	-1.85829	873
M-009257-01	ABHD5	NM_016006	-1.85805	295
M-017970-01	KY	NM_178554	-1.85803	72
M-017105-01	VEZT	NM_017599	-1.85743	1357
M-026850-00	OR52W1	NM_001005178	-1.85733	703
M-005430-02	APLNR	NM_005161	-1.85597	401
M-022665-01	MTA3	NM_020744	-1.85583	156
M-031950-01	DOCK6	NM_020812	-1.8556	99
M-018162-01	NINL	NM_025176	-1.85442	424
M-032537-00	PRR19	NM_199285	-1.85424	899
M-017337-01	TRIM44	NM_017583	-1.85391	245
M-026138-02	FBXO10	NM_012166	-1.85304	543
M-003290-01	PLK1	NM_005030	-1.85286	190
M-015892-00	NARS2	NM_024678	-1.85256	268
M-005937-02	MASP1	NM_001031849	-1.85051	753
M-005459-00	CELSR1	NM_014246	-1.84978	219
M-023639-01	WTIP	NM_001080436	-1.84909	1245
M-008980-00	ASCL3	NM_020646	-1.84847	569
M-003230-01	CDC34	NM_004359	-1.84789	576
M-183228-01	CCDC61	NM_001080402	-1.8464	1034
M-032499-00	RBMY1J	NM_001006117	-1.84613	882
M-016222-01	C12orf66	NM_152440	-1.84601	283
M-011268-01	EREG	NM_001432	-1.84552	1107
M-037583-01	TRIM64C	XM_929704	-1.84249	572
M-020490-00	C1GALT1	NM_020156	-1.84212	617
M-018918-01	LIN9	NM_173083	-1.84033	888
M-004079-01	HNRNPD	NM_001003810	-1.84032	799
M-017093-00	HDGFRP3	NM_016073	-1.83939	569
M-018997-01	DIAPH3	NM_030932	-1.83808	521
M-017639-01	RRP15	NM_016052	-1.83729	761
M-023605-02	ZBTB38	NM_001080412	-1.83656	43
M-003231-01	CDC37	NM_007065	-1.83645	815
M-007316-01	ABCC9	NM_020298	-1.83628	872
M-023865-01	ZC3H4	NM_015168	-1.83599	515
M-011480-00	IRS4	NM_003604	-1.83448	88
M-015337-00	THY1	NM_006288	-1.83199	245
M-011256-02	DPH2	NM_001039589	-1.83198	113
M-016224-01	CYB5D1	NM_144607	-1.83148	1024
M-003251-03	CENPC1	NM_001812	-1.83139	830
M-019400-01	GON4L	NM_032292	-1.83064	658
M-013207-02	MRPS30	NM_016640	-1.82945	426
M-020232-01	TMEM127	NM_017849	-1.8278	964
M-011497-01	PRPF18	NM_003675	-1.82756	776
M-018359-00	MOB1B	NM_173468	-1.82512	1076
M-006934-01	RFPL3	NM_006604	-1.82408	1236
M-029840-00	OR6X1	NM_001005188	-1.82299	483
M-011185-00	OXT	NM_000915	-1.82273	377
M-011492-00	GAS7	NM_003644	-1.822	753
M-017155-00	RNASE8	NM_138331	-1.82125	1020
M-023411-01	FHOD3	NM_025135	-1.82079	735
M-009911-01	LPPR4	NM_014839	-1.82055	184
M-017242-00	GNB1	NM_002074	-1.81988	852
M-017757-00	KRTCAP3	NM_173853	-1.8198	889
M-012581-01	GTF3C1	NM_001520	-1.81909	1267
M-013574-00	MRPL36	NM_032479	-1.81837	260
M-005583-02	TAAR2	NM_014626	-1.81815	921
M-008092-01	TNFRSF10D	NM_003840	-1.81767	604
M-007922-02	CFHR2	NM_005666	-1.81767	1088
M-008222-01	LACE1	NM_145315	-1.81753	1084
M-011982-00	LGI1	NM_005097	-1.81741	572
M-017387-00	TAPBP	NM_172208	-1.81716	364
M-011501-01	USO1	NM_003715	-1.81691	180
M-021108-01	LUZP4	NM_016383	-1.81657	990
M-022525-01	ZKSCAN2	NM_001012981	-1.81548	640
M-010581-01	VANGL2	NM_020335	-1.81472	374
M-004455-00	UXT	NM_004182	-1.81452	573
M-011069-01	L1CAM	NM_024003	-1.81392	938
M-004939-02	ADCK3	NM_020247	-1.81322	948
M-007456-02	SLC22A5	NM_003060	-1.81144	551
M-005735-00	TACR3	NM_001059	-1.80994	284
M-013507-00	FTHL17	NM_031894	-1.80931	61
M-017244-01	SMARCD1	NM_139071	-1.80804	585
M-034938-01	CCDC157	NM_001017437	-1.80717	259
M-017852-01	ATP5D	NM_001001975	-1.80628	516
M-007864-00	CSF2RA	NM_006140	-1.80608	1095
M-013486-01	MYH1	NM_005963	-1.80558	690
M-010192-00	MICAL1	NM_022765	-1.8036	1171
M-011112-01	CRX	NM_000554	-1.80323	510
M-014114-00	FCHO1	NM_015122	-1.80304	279
M-032005-01	IRX2	NM_033267	-1.80277	291
M-024062-02	SFRP2	NM_003013	-1.80268	1283
M-011470-01	ANXA9	NM_003568	-1.80258	406
M-011201-01	AFM	NM_001133	-1.80208	571
M-015075-01	OPALIN	NM_001040102	-1.80201	484
M-012335-01	NUDT21	NM_007006	-1.80127	669
M-010966-01	CHSY3	NM_175856	-1.80076	340
M-008550-00	CA10	NM_020178	-1.80035	534
M-007000-02	ING3	NM_198267	-1.80014	415
M-004881-02	PHKG2	NM_000294	-1.79993	786
M-032086-01	CLPSL2	NM_207409	-1.79988	1231
M-008515-02	CCNO	NM_021147	-1.79988	259
M-007866-00	CSF3	NM_000759	-1.79963	376
M-011509-01	DCHS1	NM_003737	-1.79963	836
M-013532-01	RPS14	NM_005617	-1.79719	85
M-004164-02	PIAS3	NM_006099	-1.79711	672
M-016881-01	MAP1S	NM_018174	-1.79703	179
M-032694-01	HAUS7	NM_017518	-1.79684	311
M-017488-00	SNX15	NM_013306	-1.79673	359
M-016554-00	OSCP1	NM_145047	-1.79669	31
M-005020-00	PDK2	NM_002611	-1.79644	318
M-009269-01	CYP24A1	NM_000782	-1.79519	1180
M-004157-01	STK4	NM_006282	-1.79456	733
M-011329-01	MATN2	NM_030583	-1.7943	71
M-031963-00	OR1N1	NM_012363	-1.79138	1094
M-017553-00	MRPL42	NM_014050	-1.79129	294
M-007954-00	IL1F10	NM_032556	-1.79107	432
M-017282-00	GOLGA2	NM_004486	-1.78978	459
M-022254-01	FAM63B	NM_001040453	-1.78943	349
M-006102-01	XPNPEP2	NM_003399	-1.78942	286
M-019860-01	SNRNP40	NM_004814	-1.78836	706
M-021955-01	FANCM	NM_020937	-1.78788	587
M-017495-01	CRISP1	NM_170609	-1.78773	1074
M-009415-00	DLG1	NM_004087	-1.78753	756
M-018850-02	BET1L	NM_001098787	-1.78645	339
M-031316-01	SPINT4	NM_178455	-1.78561	497
M-020112-01	ATG7	NM_006395	-1.78532	588
M-005478-01	DRD2	NM_016574	-1.78461	1061
M-034889-00	KPRP	NM_001025231	-1.78307	823
M-016722-02	NSL1	NM_015471	-1.78295	317
M-011670-02	GCLM	NM_002061	-1.78136	950
M-035950-01	FLJ44054	NM_001039767	-1.78085	918
M-020611-01	KLHL28	NM_017658	-1.78039	1152
M-008549-00	ACSS1	NM_032501	-1.78013	903
M-016159-01	TP53INP1	NM_033285	-1.77987	1106
M-011539-01	INPP4B	NM_001101669	-1.77814	428
M-003590-03	MAPK12	NM_002969	-1.77788	680
M-003147-01	JAK3	NM_000215	-1.77777	384
M-013497-01	NFKBIZ	NM_001005474	-1.77746	869
M-021348-00	ZMYM2	NM_003453	-1.7772	1073
M-003771-00	RPS19	NM_001022	-1.77687	1118
M-005084-01	XRCC6	NM_001469	-1.77602	251
M-019069-00	NDUFS1	NM_005006	-1.77602	896
M-007404-01	SLC16A11	NM_153357	-1.77532	662
M-004747-01	PMPCB	NM_004279	-1.77511	798
M-010744-00	SLC35F5	NM_025181	-1.77503	1180
M-005633-01	HTR1A	NM_000524	-1.77484	981
M-021839-01	NFASC	NM_015090	-1.77475	375
M-019534-01	EIF3A	NM_003750	-1.77419	137
M-019541-01	FAM193A	NM_003704	-1.77275	231
M-005238-00	TFAP2C	NM_003222	-1.77238	966
M-003902-01	SMAD4	NM_005359	-1.77181	676
M-017046-00	CNPY2	NM_014255	-1.77071	578
M-017258-00	DEFB127	NM_139074	-1.7706	390
M-032122-01	C14orf181	NM_207442	-1.76889	474
M-017719-00	ZC3H7A	NM_014153	-1.76824	1458
M-027726-00	OR6Y1	NM_001005189	-1.76777	412
M-026504-00	ROBO3	NM_022370	-1.76759	233
M-009220-01	RBM5	NM_005778	-1.76701	78
M-011487-01	PKP4	NM_001005476	-1.76624	243
M-019386-01	FAM19A3	NM_182759	-1.76609	92
M-015713-01	DGCR8	NM_022720	-1.766	629
M-006983-03	ING4	NM_016162	-1.76554	690
M-008439-00	MDH2	NM_005918	-1.76431	1227
M-003252-02	CENPE	NM_001813	-1.76381	1013
M-018567-01	GJA9	NM_030772	-1.76223	845
M-006924-00	TRAIP	NM_005879	-1.7621	649
M-031093-01	ZFP14	NM_020917	-1.76071	283
M-008684-00	PLB1	NM_153021	-1.75843	1100
M-005812-00	CMA1	NM_001836	-1.75837	516
M-011873-00	AGFG1	NM_004504	-1.75753	378
M-015393-02	GOLT1B	NM_016072	-1.75653	1218
M-008873-00	PLA2G1B	NM_000928	-1.75586	373
M-021258-02	CEP170	NM_001042405	-1.75581	386
M-019415-01	COX8C	NM_182971	-1.75532	821
M-020710-01	RPRM	NM_019845	-1.75524	648
M-005867-02	F10	NM_000504	-1.75431	470
M-008170-01	AP2M1	NM_001025205	-1.75386	544
M-031994-01	CRCP	NM_001040648	-1.75374	1089
M-021350-00	ZNF189	NM_003452	-1.75215	1040
M-007358-01	MCART1	NM_033412	-1.75151	801
M-013091-01	MYL6	NM_079423	-1.75144	1078
M-005264-01	PPM1G	NM_002707	-1.75072	443
M-014280-01	C7orf25	NM_024054	-1.74914	155
M-003555-04	MAPK1	NM_138957	-1.74764	438
M-012894-01	ZNF655	NM_001009958	-1.74698	325
M-022578-01	ZFP90	NM_133458	-1.74519	943
M-003947-01	PTPN11	NM_002834	-1.74518	486
M-004197-02	PRKD2	NM_001079882	-1.74467	160
M-013055-00	FXYD6	NM_022003	-1.74464	47
M-003688-03	P2RY2	NM_002564	-1.74456	155
M-035780-00	TMEM232	NM_001039763	-1.74375	764
M-032455-02	KRTAP5-11	NM_001005405	-1.74367	107
M-007278-00	TRA2B	NM_004593	-1.74364	914
M-010789-02	ZFP36	NM_003407	-1.74254	693
M-009731-00	ARHGEF15	NM_173728	-1.74157	1100
M-003125-01	EPHB6	NM_004445	-1.74133	426
M-017011-01	U2AF1L4	NM_144987	-1.7405	670
M-006137-01	CHRNA3	NM_000743	-1.73956	338
M-031841-01	ZZEF1	NM_015113	-1.73945	490
M-008916-00	CDY1	NM_004680	-1.7394	788
M-017508-00	TADA3	NM_006354	-1.73885	594
M-019830-01	LIN7A	NM_004664	-1.73883	161
M-026375-01	C10orf90	NM_001004298	-1.73821	993
M-009912-01	OSBPL9	NM_148907	-1.73802	1049
M-003477-02	CREBBP	NM_001079846	-1.73794	910
M-017919-02	SPOP	NM_001007228	-1.7378	794
M-025119-01	RNF144B	NM_182757	-1.73734	52
M-019078-01	CFL2	NM_021914	-1.7362	230
M-010552-01	BECN1	NM_003766	-1.73581	1097
M-031716-01	AGRN	NM_198576	-1.73567	881
M-016863-01	IPO9	NM_018085	-1.73465	711
M-008641-01	ABCF3	NM_018358	-1.73422	608
M-003714-02	TAGLN	NM_003186	-1.7335	80
M-019116-00	MSH4	NM_002440	-1.73269	953
M-015973-01	ENTPD1	NM_001098175	-1.73242	1132
M-005289-02	NUF2	NM_031423	-1.73208	1253
M-035978-01	LIPN	NM_001102469	-1.73152	658
M-018565-00	ZNF233	NM_181756	-1.73089	1226
M-005965-02	MMP26	NM_021801	-1.73051	542
M-009065-00	RBM10	NM_005676	-1.72904	495
M-015238-02	SPATA25	NM_080608	-1.72824	521
M-019794-01	NCAN	NM_004386	-1.72798	363
M-013639-00	DKC1	NM_001363	-1.7266	783
M-011418-02	UCN	NM_003353	-1.72632	193
M-019077-01	GKN1	NM_019617	-1.72619	678
M-005932-02	SEC11C	NM_033280	-1.72599	1162
M-005086-00	CPD	NM_001304	-1.72584	358
M-012275-00	AVIL	NM_006576	-1.72572	860
M-012342-01	TRIOBP	NM_138632	-1.7236	1335
M-014562-00	ZNF614	NM_025040	-1.72355	728
M-013473-00	CRYAA	NM_000394	-1.72029	858
M-015956-01	ATP5F1	NM_001688	-1.72004	379
M-008599-02	PLA2G4D	NM_178034	-1.71917	138
M-017364-01	DENND5B	NM_144973	-1.71766	639
M-013923-01	PKNOX2	NM_022062	-1.71766	785
M-013836-01	GPCPD1	NM_019593	-1.71709	546
M-032242-02	SIAH3	NM_198849	-1.71707	1028
M-023161-00	SATB2	NM_015265	-1.71671	383
M-012836-01	TDRD7	NM_014290	-1.71661	1008
M-007268-01	BCL9	NM_004326	-1.71643	849
M-032671-00	SPRR2E	NM_001024209	-1.7163	493
M-005878-00	AQPEP	NM_173800	-1.71629	391
M-032538-00	OR10P1	NM_206899	-1.71603	582
M-016183-01	ACBD5	NM_001042473	-1.71505	1024
M-017205-00	DHX33	NM_020162	-1.71378	382
M-003685-02	MATN3	NM_002381	-1.71348	594
M-003957-03	CSNK1A1	NM_001892	-1.71303	260
M-006299-02	SCN3A	NM_001081677	-1.71259	433
M-020217-01	BRI3	NM_015379	-1.71208	495
M-003240-02	CDK6	NM_001259	-1.71111	481
M-013399-00	NANS	NM_018946	-1.71076	458
M-017796-00	FAAH2	NM_174912	-1.70822	956
M-011648-00	EEF1D	NM_001960	-1.70816	788
M-021068-01	ZNF580	NM_207115	-1.70749	247
M-006859-01	PTP4A3	NM_007079	-1.70695	118
M-012525-01	CPNE7	NM_153636	-1.7068	961
M-007093-01	TRIM63	NM_032588	-1.70665	394
M-017725-01	GTF2E2	NM_002095	-1.70636	1092
M-015769-00	C20orf96	NM_153269	-1.70597	688
M-023735-01	IRGQ	NM_001007561	-1.70506	1075
M-022985-01	IAH1	NM_001039613	-1.70413	424
M-016419-00	SLC35G3	NM_152462	-1.70319	203
M-018003-01	SYT9	NM_175733	-1.70207	258
M-016281-02	FAM18B2	NM_145301	-1.70204	450
M-005139-02	CXCR4	NM_003467	-1.70171	603
M-011508-00	PCDHGB4	NM_003736	-1.69966	888
M-013429-01	ZFP91	NM_053023	-1.69898	768
M-007499-01	SLC27A3	NM_024330	-1.69895	1295
M-008470-02	PAOX	NM_207127	-1.69895	759
M-015436-00	RBM11	NM_144770	-1.69874	602
M-019141-01	FIG4	NM_014845	-1.69703	683
M-020096-01	SPRR2A	NM_005988	-1.69634	340
M-016829-01	STRA13	NM_144998	-1.69491	855
M-006207-01	ITPR1	NM_002222	-1.69476	1059
M-020344-01	MEA1	NM_014623	-1.69012	305
M-009796-02	OR12D3	NM_030959	-1.69009	1017
M-015980-01	SFTPD	NM_003019	-1.68949	254
M-014666-01	OR2W1	NM_030903	-1.68903	448
M-031226-01	RGL3	NM_001035223	-1.68859	696
M-008402-01	ST6GAL2	NM_032528	-1.68817	812
M-010910-01	GTF2A1	NM_201595	-1.68794	462
M-004333-01	RASA2	NM_006506	-1.68751	1025
M-004275-01	P4HA1	NM_001017962	-1.68748	426
M-013985-02	TRIM58	NM_015431	-1.68736	542
M-021130-01	PEX5L	NM_016559	-1.68645	347
M-025229-00	NOM1	NM_138400	-1.68405	1611
M-008435-00	GNA12	NM_007353	-1.68375	359
M-006539-01	MYO9A	NM_006901	-1.68374	838
M-006069-03	USP2	NM_171997	-1.68338	221
M-017849-00	GMCL1	NM_178439	-1.68284	569
M-018633-01	C2orf69	NM_153689	-1.6828	431
M-032346-00	OR14A16	NM_001001966	-1.68227	271
M-006628-01	FUNDC2	NM_023934	-1.68194	1052
M-014304-01	CCDC86	NM_024098	-1.68023	314
M-008782-01	GPD1	NM_005276	-1.67998	618
M-007556-01	SLC37A3	NM_032295	-1.67888	176
M-003887-00	ETS1	NM_005238	-1.67715	1092
M-012277-01	GLO1	NM_006708	-1.67702	1183
M-018466-01	GSDMA	NM_178171	-1.67649	429
M-007590-02	SLC5A2	NM_003041	-1.67522	597
M-007934-03	IL15	NM_000585	-1.67518	732
M-026179-01	BDAG1	NM_020893	-1.67511	191
M-019513-00	CLU	NM_001831	-1.67498	640
M-029887-00	OR5M9	NM_001004743	-1.67475	110
M-017790-00	TUBB2B	NM_178012	-1.67455	917
M-003409-00	NR0B1	NM_000475	-1.67241	1247
M-018495-00	PLBD2	NM_173542	-1.67166	397
M-020072-02	CTAGE5	NM_203354	-1.67161	418
M-010812-01	FBXO22	NM_012170	-1.67109	718
M-008025-01	MARCO	NM_006770	-1.6705	878
M-021025-01	ZNF706	NM_001042511	-1.66809	824
M-015563-01	FAM125A	NM_138401	-1.66785	545
M-011158-02	RPL18A	NM_000980	-1.66783	914
M-011546-01	ST3GAL5	NM_001042437	-1.66772	1404
M-007586-01	SLC4A7	NM_003615	-1.66745	579
M-012385-01	WBP4	NM_007187	-1.6665	72
M-010011-01	PAPD5	NM_001040285	-1.66649	539
M-004665-02	RPS6KA5	NM_182398	-1.66575	634
M-035165-01	CTXN3	NM_001048252	-1.66563	216
M-022350-01	C1orf192	NM_001013625	-1.66553	983
M-012604-01	TEAD3	NM_003214	-1.66471	347
M-181834-00	HIST2H3A	NM_001005464	-1.66453	211
M-018158-01	BBS10	NM_024685	-1.66452	1183
M-003791-02	CHN2	NM_001039936	-1.66443	862
M-017830-01	TAS2R19	NM_176888	-1.66384	1098
M-010099-00	PROZ	NM_003891	-1.66357	742
M-011016-01	COL5A2	NM_000393	-1.6611	659
M-027246-00	SMTNL2	NM_198501	-1.66094	1066
M-009621-01	PSMD7	NM_002811	-1.66064	321
M-007122-01	ZNF641	NM_152320	-1.66036	1234
M-018630-01	MPND	NM_032868	-1.66036	805
M-017872-02	NECAP1	NM_015509	-1.66016	952
M-013529-00	PCDHB13	NM_018933	-1.66015	49
M-004025-01	BPTF	NM_004459	-1.65938	778
M-007528-00	SLC30A7	NM_133496	-1.65932	833
M-017109-01	FRMD4A	NM_018027	-1.65769	713
M-013946-00	ZNF385A	NM_015481	-1.65765	346
M-032214-00	ANKHD1-EIF4EBP3	NM_020690	-1.65749	702
M-004086-01	CUL1	NM_003592	-1.65732	930
M-007550-00	SLC36A1	NM_078483	-1.65709	1345
M-031748-00	KANSL1	NM_015443	-1.6561	1681
M-003812-03	GPR64	NM_001079860	-1.65568	121
M-006029-01	RHBDL3	NM_138328	-1.65567	1260
M-015105-00	TSPYL5	NM_033512	-1.65546	469
M-019639-00	GML	NM_002066	-1.65488	1206
M-014355-00	C2orf47	NM_024520	-1.65486	282
M-019354-01	RHAG	NM_000324	-1.65479	279
M-003460-03	BRAF	NM_004333	-1.65395	413
M-014667-01	OR2J2	NM_030905	-1.65322	165
M-013753-01	FAM190B	NM_018999	-1.6515	617
M-015535-00	TTC5	NM_138376	-1.65058	558
M-020085-01	SF3B3	NM_012426	-1.65024	594
M-006370-01	NAV2	NM_001111019	-1.64956	491
M-011628-01	CRYBA4	NM_001886	-1.64923	218
M-009449-01	SLC35C2	NM_015945	-1.64899	802
M-023444-01	PRRT3	NM_207351	-1.64877	73
M-017049-01	CLDN8	NM_199328	-1.64871	504
M-010084-01	MBOAT7	NM_024298	-1.64739	814
M-027342-00	SH2D6	NM_198482	-1.64668	107
M-016362-01	NDUFV3	NM_001001503	-1.64576	1038
M-028185-00	SAMD1	NM_138352	-1.64559	659
M-012406-01	FRAT2	NM_012083	-1.64452	828
M-011759-01	RAD23B	NM_002874	-1.64332	586
M-025108-01	TDRD6	NM_001010870	-1.64269	1132
M-005936-02	MALT1	NM_173844	-1.64237	683
M-005414-00	GPR182	NM_007264	-1.64176	979
M-006674-01	SPTLC2	NM_004863	-1.64169	344
M-014030-01	PSD3	NM_206909	-1.63977	560
M-016019-00	ZNF555	NM_152791	-1.63948	1303
M-006066-01	USP15	NM_006313	-1.63885	711
M-020856-01	POLA1	NM_016937	-1.63841	1286
M-014486-00	SETD6	NM_024860	-1.63835	996
M-019666-01	PACSIN2	NM_007229	-1.63827	1178
M-005933-00	LONP2	NM_031490	-1.63608	396
M-018293-02	TC2N	NM_152332	-1.63595	572
M-004930-01	ANKK1	NM_178510	-1.63549	842
M-013214-01	NT5M	NM_020201	-1.63422	222
M-008901-00	OR10J1	NM_012351	-1.63405	813
M-016115-01	PARP11	NM_020367	-1.63348	796
M-026900-00	C12orf26	NM_032230	-1.6334	819
M-015429-01	SP7	NM_152860	-1.63338	318
M-022984-01	KIDINS220	NM_020738	-1.63315	178
M-018655-01	NRSN1	NM_080723	-1.63251	440
M-029540-02	TUSC1	NM_001004125	-1.63234	531
M-011222-01	BNIP1	NM_013978	-1.63154	245
M-010055-00	RAB9B	NM_016370	-1.63138	382
M-004423-02	NLRP1	NM_001033053	-1.63121	979
M-020669-02	PRDM8	NM_001099403	-1.6306	90
M-031159-01	ZNF749	NM_001023561	-1.63052	1267
M-010646-01	NUP205	NM_015135	-1.63035	675
M-012987-01	CDHR5	NM_031264	-1.63019	1160
M-006175-01	GABRG3	NM_033223	-1.63011	320
M-009686-02	TFR2	NM_003227	-1.62904	381
M-013536-00	TM2D1	NM_032027	-1.6285	805
M-007115-00	ZIM3	NM_052882	-1.62836	213
M-019978-00	FAM50B	NM_012135	-1.62836	459
M-032434-00	OR4A16	NM_001005274	-1.62739	151
M-006636-01	ADCY6	NM_015270	-1.62734	515
M-004771-01	TAB2	NM_015093	-1.62612	333
M-013600-00	STMN3	NM_015894	-1.62556	971
M-020165-02	CTCF	NM_006565	-1.62547	704
M-017817-01	DEF6	NM_022047	-1.62539	282
M-003892-00	FLI1	NM_002017	-1.62526	1312
M-007018-01	CHFR	NM_018223	-1.62493	500
M-007214-01	ITGA6	NM_001079818	-1.62482	840
M-015995-00	TMEM71	NM_144649	-1.62466	1138
M-005147-03	OGG1	NM_016827	-1.62445	446
M-015966-01	HS6ST3	NM_153456	-1.62378	743
M-007468-01	SLC25A1	NM_005984	-1.62377	618
M-008847-01	SERPINA1	NM_001002235	-1.62366	845
M-005975-01	NAALADL1	NM_005468	-1.62308	305
M-018511-01	EFCAB3	NM_173503	-1.62231	465
M-018887-01	LYRM7	NM_181705	-1.62156	914
M-010677-00	FERMT3	NM_031471	-1.6207	188
M-004712-00	TRAF6	NM_004620	-1.6204	1239
M-016478-01	BBS5	NM_152384	-1.62024	413
M-011987-01	SCO2	NM_005138	-1.62008	706
M-015926-00	C9orf66	NM_152569	-1.61971	952
M-013098-01	PRODH2	NM_021232	-1.61932	513
M-018360-00	INTS3	NM_023015	-1.61845	205
M-011511-04	SOCS1	NM_003745	-1.61827	988
M-017507-00	MRPL49	NM_004927	-1.61759	1059
M-032446-00	OR52H1	NM_001005289	-1.61741	433
M-018026-00	FAM133A	NM_173698	-1.61688	245
M-007292-00	ARRB2	NM_004313	-1.61636	623
M-005265-01	ACTG1	NM_001614	-1.61604	1096
M-023289-01	KIAA0100	NM_014680	-1.61537	202
M-020192-02	UGT2B11	NM_001073	-1.6148	549
M-005512-02	GHRHR	NM_001009824	-1.61467	1017
M-006755-01	NME6	NM_005793	-1.61385	37
M-020868-01	DCDC2	NM_016356	-1.61354	941
M-004984-00	MVP	NM_005115	-1.61335	171
M-016310-00	ZNF485	NM_145312	-1.61295	742
M-011686-01	HLA-DOB	NM_002120	-1.61262	340
M-004302-00	CADM4	NM_145296	-1.61227	165
M-020518-00	STOML2	NM_013442	-1.61199	1071
M-012818-00	OR7C2	NM_012377	-1.61199	520
M-003473-02	CHUK	NM_001278	-1.61175	269
M-024837-01	RGAG4	NM_001024455	-1.61135	1552
M-011334-01	MGAT5	NM_002410	-1.60943	786
M-031996-00	UGT1A5	NM_019078	-1.60877	654
M-006965-00	RNF19A	NM_015435	-1.60835	703
M-032289-02	OR4N4	NM_001005241	-1.60772	820
M-015349-01	EMID2	NM_133457	-1.60752	899
M-026599-03	SF3B2	NM_006842	-1.60743	64
M-035966-01	SPINK9	NM_001040433	-1.60666	637
M-013257-00	PCDHA5	NM_018908	-1.60657	1053
M-006995-03	UIMC1	NM_016290	-1.60381	378
M-020028-02	USH1C	NM_005709	-1.60362	714
M-020933-01	PLXNA3	NM_017514	-1.60358	573
M-016810-00	STMN4	NM_030795	-1.60205	830
M-019126-00	MRPL43	NM_032112	-1.60128	268
M-003267-02	HUS1	NM_004507	-1.60101	177
M-017976-01	L1TD1	NM_019079	-1.60004	1131
M-032096-00	FLJ44635	NM_207422	-1.59977	32
M-003420-02	NR2E3	NM_014249	-1.59923	951
M-014829-00	TMEM126A	NM_032273	-1.59862	717
M-032229-00	FAM190A	NM_207491	-1.59847	733
M-003294-01	RAD17	NM_002873	-1.59703	1487
M-031247-01	HAUS8	NM_001011699	-1.5966	417
M-009413-00	PLD1	NM_002662	-1.5962	1191
M-021477-01	CYFIP2	NM_001037333	-1.59591	1051
M-018259-01	HMGN2P46	NM_001005267	-1.59556	144
M-007828-01	CCL17	NM_002987	-1.59526	456
M-008490-00	DLAT	NM_001931	-1.59514	981
M-009652-01	TUBB4A	NM_006087	-1.59414	92
M-005524-01	PRLHR	NM_004248	-1.59395	779
M-014013-00	POLD4	NM_021173	-1.59335	1014
M-019377-02	ZWILCH	NM_017975	-1.59308	675
M-029436-01	CTSL3	NM_001023564	-1.59015	156
M-015302-01	MYO18B	NM_032608	-1.59006	366
M-004727-02	RAB11B	NM_004218	-1.58946	486
M-010378-01	WRN	NM_000553	-1.58802	1019
M-012007-02	RGPD5	NM_032260	-1.58776	624
M-012768-02	SERPINB3	NM_006919	-1.5873	1474
M-013302-02	DLL1	NM_005618	-1.58672	190
M-010300-00	AGPAT6	NM_178819	-1.58604	1169
M-009543-00	PRODH	NM_016335	-1.58551	257
M-013934-00	ZNF512B	NM_020713	-1.58546	613
M-013375-00	WDR5B	NM_019069	-1.58429	1252
M-015988-01	IL32	NM_001012636	-1.58395	318
M-023588-01	ALG1L	NM_001015050	-1.58378	218
M-014982-01	USMG5	NM_032747	-1.58336	854
M-013081-01	PDLIM7	NM_213636	-1.5818	205
M-009118-01	ATP4B	NM_000705	-1.58098	800
M-009388-00	MPP5	NM_022474	-1.5802	1163
M-034958-00	DEFB136	NM_001033018	-1.58006	421
M-020103-02	IFITM2	NM_006435	-1.58006	895
M-011599-00	BTN1A1	NM_001732	-1.57983	1248
M-021357-01	BTNL3	NM_197975	-1.57958	462
M-015989-00	PSG5	NM_002781	-1.5794	1293
M-015059-01	DMRTC1	NM_033053	-1.5785	1019
M-009505-02	PDPR	NM_017990	-1.57838	920
M-007100-00	TRIM5	NM_033034	-1.57786	1014
M-020367-00	ZBTB1	NM_014950	-1.57717	672
M-029608-01	OR1J4	NM_001004452	-1.57533	638
M-010373-00	C14orf149	NM_144581	-1.57503	702
M-017505-00	ZIC2	NM_007129	-1.57413	1049
M-018919-00	ADCK5	NM_174922	-1.57311	266
M-014421-01	C15orf29	NM_024713	-1.57266	632
M-013132-00	KRT34	NM_021013	-1.5718	477
M-009656-01	AKAP8	NM_005858	-1.57165	333
M-006020-00	PSMB6	NM_002798	-1.57107	42
M-011552-00	AP1G2	NM_003917	-1.57049	777
M-032857-01	POTEA	NM_001002920	-1.56977	367
M-015765-01	COL6A5	NM_153264	-1.56969	718
M-013461-00	DEFB129	NM_080831	-1.56926	125
M-019287-01	MSH6	NM_000179	-1.56846	926
M-019146-01	NLRP5	NM_153447	-1.56816	468
M-014129-00	ZBTB2	NM_020861	-1.56765	383
M-012154-02	TCF20	NM_181492	-1.56691	431
M-017946-01	PDE12	NM_177966	-1.5656	595
M-012380-01	U2AF2	NM_001012478	-1.56555	622
M-007331-01	SLC25A38	NM_017875	-1.56539	353
M-008310-02	SUOX	NM_001032387	-1.56527	454
M-036920-01	TMEM200C	NM_001080209	-1.56455	385
M-011038-01	GALC	NM_001037525	-1.56412	594
M-012179-01	MIP	NM_012064	-1.56404	833
M-005819-02	CPA5	NM_080385	-1.56221	599
M-008397-02	ABCG8	NM_022437	-1.56137	986
M-006205-00	HTR3B	NM_006028	-1.56127	454
M-008339-01	PLCG2	NM_002661	-1.56035	856
M-018121-02	C3orf23	NM_001029840	-1.55998	453
M-008919-00	ABCG4	NM_022169	-1.55997	415
M-011484-00	RANBP3	NM_003624	-1.55945	672
M-013192-00	SCAND1	NM_016558	-1.55918	306
M-009564-01	PNPLA3	NM_025225	-1.55901	378
M-015748-01	PLGLB2	NM_002665	-1.55891	499
M-020553-01	ASF1B	NM_018154	-1.55863	568
M-008095-00	TNFRSF13B	NM_012452	-1.55789	231
M-007600-00	SLC6A13	NM_016615	-1.55782	697
M-008241-00	NKX2-8	NM_014360	-1.5574	520
M-015643-01	RNASE1	NM_002933	-1.55733	275
M-004395-01	CARD10	NM_014550	-1.55719	263
M-008991-02	C8G	NM_000606	-1.55704	683
M-012668-01	DMRT1	NM_021951	-1.55697	936
M-005522-01	GPR176	NM_007223	-1.55657	673
M-017804-00	SAMD14	NM_174920	-1.55589	718
M-019242-01	PHACTR3	NM_183246	-1.55564	1144
M-009596-00	IDH3B	NM_006899	-1.55543	1115
M-008074-01	TMED2	NM_006815	-1.55536	979
M-027190-00	MBD5	NM_018328	-1.55458	528
M-021111-01	GPATCH2	NM_018040	-1.55426	749
M-007443-01	SLC22A1	NM_153187	-1.55426	413
M-010322-01	NRL	NM_006177	-1.55417	228
M-015358-01	CITED2	NM_006079	-1.55395	945
M-016097-00	CWC25	NM_017748	-1.55359	568
M-009360-01	STOML1	NM_004809	-1.55338	596
M-004282-00	ALKBH4	NM_017621	-1.55279	819
M-010453-02	CEBPD	NM_005195	-1.55259	63
M-012583-01	IGFBP4	NM_001552	-1.55079	1095
M-020021-00	CD3EAP	NM_012099	-1.55078	79
M-009568-01	FKBP3	NM_002013	-1.55038	1033
M-004207-01	ETV4	NM_001986	-1.55008	720
M-021410-01	PHC2	NM_004427	-1.54947	291
M-016669-01	TMEM150A	NM_153342	-1.54929	1061
M-017791-01	C21orf33	NM_198155	-1.54928	42
M-011034-01	FBN1	NM_000138	-1.54911	361
M-014620-01	SLC44A4	NM_025257	-1.54776	784
M-017766-00	SNRPB	NM_003091	-1.547	772
M-004034-02	ENO1	NM_001428	-1.54644	589
M-005453-01	CCR6	NM_004367	-1.5463	408
M-012609-02	OR1E2	NM_003554	-1.54547	1091
M-027522-01	AHDC1	NM_001029882	-1.54546	246
M-004226-02	SIGLEC6	NM_198846	-1.54468	419
M-009515-01	CEBPE	NM_001805	-1.5441	446
M-032909-00	FAM21A	NM_001005751	-1.54399	691
M-003467-01	CAV1	NM_001753	-1.54378	1090
M-013804-02	CDC42SE1	NM_020239	-1.54366	925
M-007407-01	SLC16A5	NM_004695	-1.54294	344
M-022094-02	SHISA4	NM_198149	-1.54272	135
M-016072-02	LRRC39	NM_144620	-1.54266	379
M-021009-01	YTHDF2	NM_016258	-1.54135	253
M-010527-01	NOV	NM_002514	-1.54111	431
M-014943-01	SSBP4	NM_001009998	-1.54108	510
M-003638-01	CD97	NM_001784	-1.54072	223
M-034930-01	C1QTNF9B-AS1	NM_001014442	-1.53939	1081
M-019893-01	CTNNA2	NM_004389	-1.53905	587
M-016744-02	LRRC34	NM_153353	-1.53809	1247
M-010073-01	LY6G5B	NM_021221	-1.53802	849
M-004924-02	ACVR1	NM_001105	-1.53784	516
M-020957-01	ANKRD7	NM_019644	-1.53693	429
M-004680-02	TTBK1	NM_032538	-1.53684	255
M-011956-01	GAL3ST1	NM_004861	-1.5366	1171
M-016991-00	KCTD7	NM_153033	-1.53654	728
M-027433-02	OR2M4	NM_017504	-1.53608	414
M-020119-00	SSSCA1	NM_006396	-1.53561	317
M-024825-01	SPIN4	NM_001012968	-1.53542	877
M-018573-01	KNCN	NM_001097611	-1.53502	207
M-032207-00	CERS6	NM_203463	-1.53473	148
M-009278-01	ASIC5	NM_017419	-1.53442	645
M-019952-01	GUCA1C	NM_005459	-1.53386	798
M-029613-02	LOC392395	NM_001013664	-1.53357	593
M-011386-01	SEC14L1	NM_003003	-1.53282	772
M-019016-01	LCE1C	NM_178351	-1.53145	1173
M-007092-01	TRIM55	NM_184087	-1.53136	1072
M-010321-01	NCOA4	NM_005437	-1.53133	223
M-023660-01	ATP11B	NM_014616	-1.53089	1234
M-008046-01	RTN4RL1	NM_178568	-1.53042	327
M-008747-00	SGPL1	NM_003901	-1.5302	177
M-010033-00	CBX3	NM_007276	-1.52978	1372
M-010408-01	GNAT2	NM_005272	-1.52868	241
M-010590-01	LHX4	NM_033343	-1.52846	950
M-005493-02	GPR174	NM_032553	-1.52841	846
M-011021-01	CYBB	NM_000397	-1.52791	1033
M-014267-00	COLEC11	NM_024027	-1.52787	1228
M-009230-02	CROT	NM_021151	-1.52752	781
M-015681-02	SPG20	NM_015087	-1.52712	778
M-012378-00	TTF1	NM_007344	-1.52699	501
M-009761-00	WNT5B	NM_030775	-1.52604	635
M-007725-01	ASB10	NM_080871	-1.52585	508
M-017288-01	MAGEA4	NM_001011550	-1.52563	491
M-022116-01	TBX15	NM_152380	-1.52562	977
M-032765-01	IGFL2	NM_001002915	-1.52554	723
M-021382-01	VAPA	NM_194434	-1.52521	1117
M-017089-01	ZNF593	NM_015871	-1.52442	1101
M-018576-01	CCDC136	NM_022742	-1.52421	1153
M-018184-00	ATAD1	NM_032810	-1.52242	710
M-011292-00	HCRT	NM_001524	-1.52236	712
M-018823-01	RBM15B	NM_013286	-1.52231	522
M-003636-03	CANX	NM_001024649	-1.52084	291
M-007108-01	LONRF1	NM_152271	-1.52077	1130
M-017794-01	TMSB10	NM_021103	-1.52043	270
M-003308-03	BAX	NM_138763	-1.51994	748
M-024560-00	IGLL3P	NM_001013618	-1.5197	458
M-012998-01	DEFB103B	NM_018661	-1.51919	203
M-016377-01	CRELD1	NM_001077415	-1.51898	676
M-006146-00	CHRND	NM_000751	-1.51879	160
M-003219-02	CCNI	NM_006835	-1.51831	707
M-011554-01	MBD4	NM_003925	-1.51784	963
M-013727-01	RPL7	NM_000971	-1.51755	430
M-008954-01	CCS	NM_005125	-1.5175	640
M-007610-01	SLC7A1	NM_003045	-1.51686	430
M-003170-02	RET	NM_020630	-1.51605	198
M-003411-02	NR1D1	NM_021724	-1.51601	570
M-017357-01	EXOC2	NM_018303	-1.51599	219
M-018011-02	ZHX1	NM_007222	-1.51588	573
M-020535-01	TTLL3	NM_001025930	-1.51544	193
M-009353-01	NFYC	NM_014223	-1.5154	286
M-016972-01	C9orf89	NM_032310	-1.5151	478
M-021215-01	C15orf24	NM_020154	-1.51503	875
M-016853-01	USP54	NM_152586	-1.51416	841
M-015556-01	NEURL3	NM_001080535	-1.51395	784
M-014144-00	LTBP3	NM_021070	-1.51322	934
M-031936-00	IYD	NM_203395	-1.5127	506
M-018557-00	MCRS1	NM_006337	-1.51193	324
M-032497-00	KRTAP5-1	NM_001005922	-1.51174	245
M-017873-01	DCAF12L1	NM_178470	-1.51154	570
M-028250-01	ANKRD50	NM_020337	-1.51119	543
M-011465-02	HIST1H4L	NM_003546	-1.51119	745
M-017843-02	N6AMT2	NM_174928	-1.51049	1411
M-016639-00	MFSD6L	NM_152599	-1.51023	573
M-006560-01	SALL1	NM_002968	-1.50989	297
M-016366-01	TFG	NM_001007565	-1.50984	1021
M-021434-00	ZNF266	NM_006631	-1.50944	1056
M-019604-01	NDUFB3	NM_002491	-1.50863	173
M-008480-00	ARHGEF12	NM_015313	-1.50837	575
M-005325-01	EPHA10	NM_173641	-1.50765	143
M-025560-02	UNCX	NM_001080461	-1.50703	105
M-015346-01	RAVER1	NM_133452	-1.50565	831
M-007956-03	IL36A	NM_014440	-1.50504	611
M-013300-00	MKKS	NM_018848	-1.50465	797
M-019428-01	TMSB4XP8	NM_183049	-1.50444	668
M-008068-02	PTPRE	NM_006504	-1.50419	235
M-013618-00	MACF1	NM_012090	-1.50386	1124
M-004571-01	ITGA3	NM_002204	-1.5036	402
M-006078-02	USP3	NM_006537	-1.50293	735
M-020134-01	LGALS2	NM_006498	-1.50254	505
M-003535-01	RNASEH2A	NM_006397	-1.50133	1190
M-015595-01	DOK6	NM_152721	-1.50103	716
M-020059-00	HCP5	NM_006674	-1.5009	368
M-012469-01	FBXO9	NM_012347	-1.50011	1091
M-007773-00	PRMT6	NM_018137	-1.50006	737
M-031778-01	APOBEC4	NM_203454	-1.4992	811
M-011902-00	CDK2AP1	NM_004642	-1.49864	1087
M-014742-02	CRISPLD2	NM_031476	-1.49708	728
M-031842-01	SYT5	NM_003180	-1.49677	807
M-015677-00	HBS1L	NM_006620	-1.49554	187
M-024956-01	SPANXN3	NM_001009609	-1.49544	741
M-007890-00	DUSP16	NM_030640	-1.49357	304
M-021775-01	TMCO2	NM_001008740	-1.49339	136
M-014975-00	INA	NM_032727	-1.49336	927
M-011699-01	IRF8	NM_002163	-1.49202	808
M-019073-00	DHX37	NM_032656	-1.49162	877
M-012414-00	CCRN4L	NM_012118	-1.49159	159
M-037407-01	SPINK8	NM_001080525	-1.49028	1166
M-008593-01	RAPGEF6	NM_016340	-1.48954	418
M-010066-00	MTRR	NM_002454	-1.48911	1055
M-018862-00	NCOA7	NM_181782	-1.48798	733
M-031754-00	MUTED	NM_201280	-1.48778	318
M-013546-00	MRPS26	NM_030811	-1.48731	1184
M-011922-00	MAGI1	NM_004742	-1.48709	234
M-016082-01	MDGA1	NM_153487	-1.48616	639
M-013588-00	LHX3	NM_014564	-1.48609	282
M-018289-01	SESN3	NM_144665	-1.4859	245
M-012379-02	TNFAIP6	NM_007115	-1.48581	745
M-017476-00	C9orf24	NM_032596	-1.48577	198
M-008963-01	CHST2	NM_004267	-1.4848	526
M-026382-01	FAM24A	NM_001029888	-1.48453	848
M-011299-01	INPP4A	NM_001566	-1.48446	279
M-010381-01	AOC2	NM_001158	-1.48433	887
M-009771-01	RASAL1	NM_004658	-1.48393	394
M-032501-00	RBMY1D	NM_001006120	-1.48378	1024
M-031707-02	LOC389834	NM_001013655	-1.48364	572
M-022902-01	TUBA3D	NM_080386	-1.48364	676
M-021982-01	TMED8	NM_213601	-1.48362	1043
M-016764-00	SLFN11	NM_152270	-1.48359	666
M-023781-01	ZNF473	NM_001006656	-1.48304	1088
M-020987-01	ZNF302	NM_001012320	-1.48242	173
M-003850-02	SLK	NM_014720	-1.48216	616
M-032928-00	GTF2IRD2B	NM_001003795	-1.48213	783
M-004855-03	CCR5	NM_001100168	-1.48167	80
M-016989-02	C6orf195	NM_152554	-1.48112	162
M-020592-01	ZMAT5	NM_001003692	-1.48011	707
M-006570-00	TTC3	NM_003316	-1.47964	743
M-005539-01	GPR123	NM_001083909	-1.47964	226
M-003729-03	PLSCR1	NM_021105	-1.47935	242
M-011174-01	GAST	NM_000805	-1.47934	802
M-028906-03	LRRD1	NM_001045475	-1.47929	479
M-014937-00	CREB3L3	NM_032607	-1.47923	748
M-018948-02	IER3IP1	NM_016097	-1.47906	1218
M-024612-02	N4BP3	NM_015111	-1.47899	380
M-003948-02	ZW10	NM_004724	-1.47788	171
M-009376-00	NDST1	NM_001543	-1.47752	962
M-013742-01	S100PBP	NM_001017406	-1.4772	1110
M-019890-00	CARTPT	NM_004291	-1.47697	414
M-011540-02	FGF17	NM_003867	-1.47686	308
M-032790-00	FOXK1	NM_001037165	-1.47679	153
M-011840-01	DAZ1	NM_004081	-1.47602	300
M-012569-01	AP3S1	NM_001284	-1.47584	633
M-020238-01	C7orf44	NM_018224	-1.47582	1115
M-019007-01	FMNL3	NM_198900	-1.47566	826
M-003130-01	FES	NM_002005	-1.47508	712
M-003877-02	CDH1	NM_004360	-1.47463	112
M-010864-00	RPLP0	NM_001002	-1.4746	224
M-012088-00	COX17	NM_005694	-1.47436	687
M-013942-00	HINFP	NM_015517	-1.47389	695
M-009860-01	WNT6	NM_006522	-1.47188	470
M-010564-02	WFDC2	NM_006103	-1.47141	554
M-018463-01	TYSND1	NM_001040273	-1.47131	479
M-019175-01	INSM2	NM_032594	-1.46888	1061
M-013343-00	WBP11	NM_016312	-1.46778	130
M-011059-01	PDX1	NM_000209	-1.46762	546
M-016047-00	NKG7	NM_005601	-1.46713	851
M-011868-00	GPC3	NM_004484	-1.46701	938
M-027054-00	KLHDC5	NM_020782	-1.466	1083
M-024901-01	FNDC1	NM_032532	-1.46547	242
M-013107-01	RBAK	NM_021163	-1.46488	256
M-010254-00	STARD8	NM_014725	-1.46454	809
M-005653-01	LTB4R	NM_181657	-1.46443	123
M-007476-01	SLC25A17	NM_006358	-1.46413	543
M-010030-02	LY9	NM_001033667	-1.46382	1449
M-019627-01	UGT1A4	NM_007120	-1.46362	1243
M-006705-00	CHKB	NM_005198	-1.4635	1248
M-023593-00	C3orf25	NM_207307	-1.46306	319
M-017739-00	HCLS1	NM_005335	-1.46147	599
M-011746-01	PBX2	NM_002586	-1.46146	615
M-015352-01	ZNF681	NM_138286	-1.46137	351
M-017821-01	PARVG	NM_022141	-1.46101	195
M-019917-00	MDS1	NM_004991	-1.46091	441
M-016741-00	TUFM	NM_003321	-1.46058	317
M-008412-01	ADPRH	NM_001125	-1.46058	831
M-013559-01	KCNIP1	NM_001034838	-1.46004	366
M-005059-01	TMF1	NM_007114	-1.45973	1446
M-010190-01	MTO1	NM_012123	-1.4594	217
M-018966-00	FAM216B	NM_182508	-1.45926	764
M-006393-02	PRL	NM_000948	-1.45908	572
M-012587-00	LY6E	NM_002346	-1.45863	290
M-009833-00	ARHGEF26	NM_015595	-1.45846	953
M-014800-00	KAT8	NM_032188	-1.45795	386
M-031267-01	RPF1	NM_025065	-1.45791	103
M-012948-01	RPL14	NM_003973	-1.45783	339
M-021302-01	C6orf118	NM_144980	-1.45742	1176
M-014111-02	TLX3	NM_021025	-1.45596	844
M-017458-01	ASB5	NM_080874	-1.45581	709
M-014173-01	TSPY2	NM_022573	-1.45551	717
M-009017-00	TRIML2	NM_173553	-1.4554	81
M-026388-02	LARP4B	NM_015155	-1.45517	662
M-021468-02	AIM1L	NM_017977	-1.45482	316
M-003546-00	TERF2	NM_005652	-1.4539	1002
M-020401-01	FAM216A	NM_013300	-1.45357	1384
M-019722-01	SPIB	NM_003121	-1.4531	143
M-014115-01	KIAA1468	NM_020854	-1.45267	90
M-016905-01	CREG2	NM_153836	-1.45213	746
M-019162-01	ZFP112	NM_013380	-1.45161	679
M-015936-01	RYBP	NM_012234	-1.451	736
M-034963-00	ZNF704	NM_001033723	-1.45081	659
M-015538-01	MAP7D1	NM_018067	-1.45008	42
M-026558-02	OR10G9	NM_001001953	-1.44992	129
M-013465-01	DBC1	NM_014618	-1.44958	664
M-013353-01	KLF12	NM_007249	-1.44946	348
M-013581-01	VCX	NM_013452	-1.44946	534
M-007804-01	ANGPTL1	NM_004673	-1.44946	1096
M-016295-00	CNPPD1	NM_015680	-1.449	636
M-005613-01	GPRC6A	NM_148963	-1.44893	556
M-014542-00	ATF7IP2	NM_024997	-1.44814	428
M-017839-01	OVGP1	NM_002557	-1.44776	563
M-019001-01	LCORL	NM_153686	-1.4476	634
M-005872-00	F9	NM_000133	-1.4473	1010
M-017811-00	ZNF546	NM_178544	-1.44709	608
M-011202-00	AFP	NM_001134	-1.44679	791
M-017656-00	TMOD3	NM_014547	-1.44613	496
M-019366-01	ARRDC4	NM_183376	-1.44611	898
M-023335-01	AZI1	NM_001009811	-1.4457	1219
M-007627-00	SLC9A7	NM_032591	-1.44515	652
M-019810-01	GRB14	NM_004490	-1.44514	632
M-021568-01	AADACL4	NM_001013630	-1.44497	787
M-005921-02	KLKB1	NM_000892	-1.44467	443
M-026426-02	FAM13C	NM_001001971	-1.44436	525
M-020057-00	CD2BP2	NM_006110	-1.44347	956
M-011541-01	FGF16	NM_003868	-1.44335	1003
M-011070-01	LAMA2	NM_001079823	-1.44329	338
M-015853-01	ZSCAN20	NM_145238	-1.44329	460
M-027218-02	LONRF2	NM_198461	-1.44319	580
M-013786-01	PCTP	NM_021213	-1.44185	108
M-006749-00	MVK	NM_000431	-1.44055	888
M-006531-01	GTF2E1	NM_005513	-1.44014	1081
M-023430-01	ZBTB7C	NM_001039360	-1.43965	225
M-031129-01	PNMAL2	NM_020709	-1.43876	839
M-018999-00	GIPC2	NM_017655	-1.43874	1179
M-026514-01	ARHGAP20	NM_020809	-1.43773	584
M-008437-00	FERD3L	NM_152898	-1.437	279
M-018294-00	SPATA2L	NM_152339	-1.43653	1208
M-032023-01	ZNF621	NM_001098414	-1.43596	676
M-019036-00	POLDIP3	NM_032311	-1.43593	287
M-012550-02	TCOF1	NM_001008657	-1.43579	626
M-017814-01	ZNF350	NM_021632	-1.43485	554
M-004662-00	GRK1	NM_002929	-1.43463	791
M-013962-01	C1orf43	NM_138740	-1.4343	700
M-020215-01	UTP20	NM_014503	-1.43409	510
M-014203-00	TOR1B	NM_014506	-1.43345	1002
M-005420-02	ADRA1B	NM_000679	-1.43338	255
M-004915-00	ACLY	NM_001096	-1.43275	733
M-029388-01	SLC10A5	NM_001010893	-1.43213	694
M-012166-01	LANCL1	NM_006055	-1.43213	366
M-003030-02	XPO1	NM_003400	-1.43182	498
M-018400-00	CCDC78	NM_173476	-1.43089	407
M-024114-01	CYP4V2	NM_207352	-1.42989	1498
M-015237-01	VSTM2L	NM_080607	-1.42975	271
M-008242-01	MTHFS	NM_006441	-1.42973	1169
M-004322-05	SNRK	NM_001100594	-1.42964	432
M-012612-00	PPFIA3	NM_003660	-1.42865	425
M-018282-01	SF3A2	NM_007165	-1.42758	495
M-015344-02	TCEAL2	NM_080390	-1.42718	888
M-016526-01	C20orf132	NM_213632	-1.42693	288
M-011565-01	AARS	NM_001605	-1.42648	698
M-019118-00	NNAT	NM_005386	-1.42532	692
M-010925-00	PGM1	NM_002633	-1.42514	824
M-019347-01	HNRNPA3	NM_194247	-1.42497	959
M-008422-02	BHMT	NM_001713	-1.42483	562
M-017735-01	PTH2	NM_178449	-1.42325	1072
M-009917-01	ATF6	NM_007348	-1.42321	306
M-011219-01	BMP2	NM_001200	-1.42312	913
M-018477-01	CCDC125	NM_176816	-1.42273	1223
M-004663-02	RPS6KA2	NM_001006932	-1.42226	214
M-023553-03	CPN2	NM_001080513	-1.42063	679
M-018354-00	PDZD9	NM_173806	-1.42027	1145
M-011580-01	ARF1	NM_001658	-1.42025	110
M-014900-01	DOT1L	NM_032482	-1.42004	450
M-009381-01	SNX13	NM_015132	-1.41904	202
M-010666-01	GDPD2	NM_017711	-1.41896	1022
M-010580-02	MLL5	NM_018682	-1.41895	204
M-008093-01	TNFRSF11A	NM_003839	-1.4188	482
M-003419-00	NR2E1	NM_003269	-1.41748	813
M-010519-00	LASP1	NM_006148	-1.41701	705
M-005820-02	CPA6	NM_020361	-1.41701	623
M-013468-01	SELENBP1	NM_003944	-1.41549	658
M-015211-00	TSR2	NM_058163	-1.41543	302
M-013722-00	RPS27A	NM_002954	-1.41503	616
M-019962-01	STAG3	NM_012447	-1.41432	193
M-007287-02	BLM	NM_000057	-1.41386	1339
M-026613-02	OR4C16	NM_001004701	-1.41376	1077
M-016584-00	MITD1	NM_138798	-1.41247	1118
M-035148-00	FRG2B	NM_001080998	-1.41212	661
M-011027-01	ERCC2	NM_000400	-1.41194	335
M-004647-01	PKN3	NM_013355	-1.41159	444
M-019915-00	DOCK2	NM_004946	-1.41145	148
M-021387-01	PARL	NM_001037639	-1.41082	420
M-003937-00	WNT1	NM_005430	-1.41065	884
M-015667-00	POC1B	NM_172240	-1.41057	54
M-032415-00	OR4K13	NM_001004714	-1.41025	400
M-021247-01	MED24	NM_001079518	-1.40984	880
M-021373-00	CLEC4D	NM_080387	-1.40949	672
M-011137-00	RPS20	NM_001023	-1.40877	412
M-020811-01	TH1L	NM_198976	-1.40842	200
M-007336-01	SLC38A11	NM_173512	-1.40836	1068
M-012743-02	STARD10	NM_006645	-1.40747	775
M-031947-01	ZC3H6	NM_198581	-1.40734	173
M-016645-00	HTATSF1	NM_014500	-1.40637	1253
M-013575-00	ACRBP	NM_032489	-1.40617	162
M-011105-01	SAG	NM_000541	-1.40565	213
M-021435-00	INHBE	NM_031479	-1.40543	519
M-011950-00	GSTO1	NM_004832	-1.40516	715
M-021135-00	FLVCR2	NM_017791	-1.40467	814
M-020164-01	CSPG5	NM_006574	-1.40454	887
M-010110-02	PLA2G5	NM_000929	-1.40453	503
M-020272-01	TMEM30A	NM_018247	-1.40433	1017
M-007875-02	CXCL14	NM_004887	-1.4043	580
M-011766-01	S100A10	NM_002966	-1.40429	266
M-012773-00	ZNF16	NM_006958	-1.40409	468
M-004438-03	PDCD4	NM_014456	-1.4036	496
M-003212-02	CCND3	NM_001760	-1.40328	241
M-021441-01	KLF6	NM_001300	-1.40316	435
M-013032-00	GIMAP2	NM_015660	-1.40295	619
M-016468-01	TYW5	NM_001039693	-1.40204	999
M-009794-00	ACOT13	NM_018473	-1.40143	965
M-019879-01	EI24	NM_001007277	-1.40133	549
M-011374-00	RARRES2	NM_002889	-1.40084	585
M-012032-01	ARID3A	NM_005224	-1.4	238
M-017509-01	ZIC4	NM_032153	-1.39976	390
M-031217-01	EMR4P	NM_001080498	-1.3993	228
M-021090-01	WBP5	NM_001006614	-1.39919	786
M-027213-00	EMB	NM_198449	-1.39903	1759
M-004698-01	CHMP1B	NM_020412	-1.39799	300
M-014660-00	ACTL8	NM_030812	-1.39777	326
M-012191-00	S100A2	NM_005978	-1.39721	1060
M-009826-02	BCHE	NM_000055	-1.39694	738
M-036796-00	CCNI2	NM_001039780	-1.39605	745
M-017240-00	CSTB	NM_000100	-1.39538	477
M-014251-00	GRAMD3	NM_023927	-1.3944	934
M-019626-01	STXBP3	NM_007269	-1.39428	865
M-006528-01	EGR3	NM_004430	-1.39416	628
M-011378-01	RBMS2	NM_002898	-1.39365	618
M-032348-01	DEFB108B	NM_001002035	-1.39299	54
M-012934-00	SORCS3	NM_014978	-1.39214	100
M-012309-01	AP3M2	NM_006803	-1.39182	383
M-005526-01	GPR101	NM_054021	-1.39078	127
M-015236-00	TJAP1	NM_080604	-1.39056	142
M-005025-02	PIK3R4	NM_014602	-1.39042	211
M-031269-00	OR7G2	NM_001005193	-1.39019	918
M-016577-00	ARL8A	NM_138795	-1.3899	210
M-013349-00	PHF10	NM_018288	-1.3894	1171
M-011392-01	SMARCA1	NM_139035	-1.38923	94
M-009347-02	CYB5R4	NM_016230	-1.38913	1027
M-007042-01	GALNT11	NM_022087	-1.389	973
M-005511-02	GCGR	NM_000160	-1.38844	444
M-005428-02	AGTR1	NM_032049	-1.38795	155
M-021051-01	PADI3	NM_016233	-1.38686	1159
M-008432-00	CYP39A1	NM_016593	-1.38649	248
M-003407-02	HNF4G	NM_004133	-1.38639	920
M-008290-02	DBR1	NM_016216	-1.3855	817
M-006350-00	MAGEA2	NM_005361	-1.38549	410
M-009046-00	OR2A4	NM_030908	-1.38463	202
M-006241-02	KCNJ11	NM_000525	-1.38431	336
M-013927-00	GPATCH3	NM_022078	-1.38417	104
M-013067-00	CRYBA1	NM_005208	-1.38398	82
M-005248-01	UBA2	NM_005499	-1.38379	479
M-010604-02	KRT18	NM_199187	-1.38346	281
M-006968-00	LTN1	NM_015565	-1.38259	377
M-180349-01	PRAMEF16	NM_001045480	-1.38218	1244
M-017835-00	C20orf85	NM_178456	-1.38151	658
M-007335-00	SLC9A9	NM_173653	-1.38136	1044
M-011573-01	APOBEC1	NM_001644	-1.38133	155
M-016631-01	VSIG2	NM_014312	-1.38075	297
M-009648-01	UBXN8	NM_005671	-1.38029	568
M-010698-01	KCNS2	NM_020697	-1.38023	675
M-017213-01	NDUFB7	NM_004146	-1.38022	517
M-018543-01	RP1L1	NM_178857	-1.37996	435
M-009026-01	ALOX15B	NM_001141	-1.37951	152
M-003025-04	RPS6KA1	NM_001006665	-1.37944	282
M-005160-03	TUBG1	NM_001070	-1.37932	725
M-030095-00	OR6C1	NM_001005182	-1.37908	381
M-009867-02	KYNU	NM_001032998	-1.37888	860
M-012038-00	GCHFR	NM_005258	-1.37847	576
M-026288-02	LDB3	NM_001080116	-1.37754	192
M-014567-00	C14orf45	NM_025057	-1.37752	996
M-016931-00	NXT2	NM_018698	-1.37735	849
M-003774-01	DDX5	NM_004396	-1.37657	822
M-015877-01	BEST4	NM_153274	-1.37627	120
M-008384-02	RGS5	NM_003617	-1.37606	326
M-013246-01	TAS2R1	NM_019599	-1.37549	386
M-017236-00	CST7	NM_003650	-1.37507	860
M-016569-01	C6orf72	NM_138785	-1.37481	602
M-003846-01	KREMEN1	NM_001039571	-1.37475	616
M-027248-00	LRIT3	NM_198506	-1.37455	977
M-008843-00	NLGN2	NM_020795	-1.37451	419
M-012551-02	THBD	NM_000361	-1.37441	1308
M-019182-00	PAIP1	NM_006451	-1.37299	1314
M-022950-01	UNK	NM_001080419	-1.37275	684
M-021134-02	PDZD11	NM_016484	-1.37263	105
M-020561-01	SMG9	NM_019108	-1.3726	1154
M-009807-01	PAPD7	NM_006999	-1.37205	483
M-018356-01	CCDC149	NM_173463	-1.3718	763
M-021798-01	ZYG11B	NM_024646	-1.37115	306
M-020186-01	TBCB	NM_001281	-1.37099	357
M-014447-02	ZDHHC11	NM_024786	-1.37089	242
M-020936-00	C19orf24	NM_017914	-1.37084	101
M-031988-00	DMRT3	NM_021240	-1.37052	299
M-004030-02	PINK1	NM_032409	-1.36999	378
M-013222-01	DACH1	NM_004392	-1.3693	720
M-019331-00	FRMD7	NM_194277	-1.36904	798
M-020706-00	TMEM9B	NM_020644	-1.36799	203
M-007840-01	CCL28	NM_148672	-1.36766	704
M-007974-01	IL22RA2	NM_181310	-1.36741	604
M-003648-01	CRTAP	NM_006371	-1.36698	133
M-020650-01	GDAP2	NM_017686	-1.36688	899
M-013721-01	RPL8	NM_000973	-1.36662	554
M-003110-02	CSK	NM_004383	-1.36637	536
M-010129-01	DPP6	NM_001936	-1.3662	420
M-004461-01	KCNN4	NM_002250	-1.36591	745
M-031944-00	TPRKB	NM_016058	-1.36589	1301
M-009755-01	COQ5	NM_032314	-1.36587	618
M-013671-01	TSLP	NM_138551	-1.36539	208
M-009762-00	FOXM1	NM_021953	-1.36539	820
M-005791-00	BAP1	NM_004656	-1.36409	402
M-005570-01	GPR4	NM_005282	-1.36366	403
M-010701-00	ADAM18	NM_014237	-1.36325	209
M-003497-03	HDAC4	NM_006037	-1.36322	505
M-006206-01	HTR3C	NM_130770	-1.36296	324
M-032377-00	OR4P4	NM_001004124	-1.3618	349
M-011579-01	AQP6	NM_001652	-1.36034	91
M-032325-00	FAM166A	NM_001001710	-1.3594	790
M-018274-01	UGT1A8	NM_019076	-1.35862	1044
M-009415-01	DLG1	NM_001098424	-1.35776	317
M-020688-01	PRDM9	NM_020227	-1.35674	1128
M-003211-02	CCND2	NM_001759	-1.35507	611
M-014034-01	EDAR	NM_022336	-1.35452	704
M-012880-01	MLC1	NM_139202	-1.35391	306
M-025363-00	ZNF425	NM_001001661	-1.35275	1258
M-017388-01	PIGM	NM_145167	-1.35222	909
M-021036-01	TMEM206	NM_018252	-1.35092	487
M-007936-03	IL16	NM_004513	-1.35053	453
M-021353-00	SHFM1	NM_006304	-1.34992	1093
M-022844-01	FER1L5	NM_001077400	-1.34963	1465
M-017776-01	FAM9C	NM_174901	-1.34953	191
M-011742-01	OAZ2	NM_002537	-1.34927	992
M-013593-01	KLRC4	NM_013431	-1.34886	388
M-020169-01	PHLDA3	NM_012396	-1.34867	298
M-005279-01	TOP3A	NM_004618	-1.34818	969
M-015747-00	LRRC8D	NM_018103	-1.34814	709
M-027744-01	OR2G6	NM_001013355	-1.34807	1003
M-011371-01	QSOX1	NM_001004128	-1.34759	359
M-004741-01	TNKS2	NM_025235	-1.34735	1225
M-007684-01	ACAD10	NM_025247	-1.347	413
M-022248-01	PRTG	NM_173814	-1.34654	472
M-025105-01	TMEM63B	NM_018426	-1.34567	1013
M-006503-01	SCN9A	NM_002977	-1.34558	306
M-021287-01	NUBPL	NM_025152	-1.34529	427
M-020157-00	SLMO1	NM_006553	-1.34519	76
M-004637-01	DMPK	NM_001081562	-1.34487	273
M-009344-01	PMS1	NM_000534	-1.34442	1176
M-006846-00	RANGAP1	NM_002883	-1.34439	814
M-005993-00	CPQ	NM_016134	-1.34384	608
M-010856-00	CRELD2	NM_024324	-1.34355	314
M-014199-01	ZNF354C	NM_014594	-1.34274	831
M-006719-03	DGUOK	NM_080918	-1.34252	391
M-013512-01	MRPL32	NM_031903	-1.34245	785
M-007374-01	SLCO4C1	NM_180991	-1.34238	816
M-020074-02	AFF1	NM_005935	-1.34207	292
M-013235-00	FGF20	NM_019851	-1.34156	220
M-010526-01	MYBL1	NM_001080416	-1.34144	324
M-007921-03	CFHR1	NM_002113	-1.34106	481
M-014182-01	PRB3	NM_006249	-1.34094	447
M-010707-00	KCNH3	NM_012284	-1.34041	303
M-014699-01	PITPNM3	NM_031220	-1.34037	276
M-008424-00	PAM	NM_000919	-1.34011	963
M-017133-01	PHF17	NM_024900	-1.33985	634
M-014054-00	SYT4	NM_020783	-1.33952	270
M-013151-01	COX6C	NM_004374	-1.33911	114
M-014225-00	ARMCX5	NM_022838	-1.33883	264
M-006978-01	REPIN1	NM_014374	-1.33819	192
M-014197-00	GALNT5	NM_014568	-1.33816	805
M-020979-00	POLR1D	NM_015972	-1.33814	708
M-025422-01	ZKSCAN1	NM_003439	-1.33692	959
M-004377-00	C2orf28	NM_016085	-1.33667	367
M-016514-01	SNX20	NM_182854	-1.33642	285
M-013028-01	SOX17	NM_022454	-1.33642	982
M-009704-01	PPP3CB	NM_021132	-1.33589	227
M-010258-01	DUT	NM_001025249	-1.33571	1141
M-026546-00	MPZL3	NM_198275	-1.33557	1099
M-003440-01	RORA	NM_002943	-1.33524	480
M-013725-01	RBMS3	NM_014483	-1.33515	506
M-008084-01	SSH2	NM_033389	-1.33487	436
M-007808-02	ANGPTL5	NM_178127	-1.3347	1085
M-027203-00	C4orf21	NM_018392	-1.33468	254
M-016582-01	TMEM237	NM_152388	-1.33427	320
M-184290-00	CT47A6	NM_001080141	-1.33324	955
M-018493-00	APLF	NM_173545	-1.33307	550
M-021406-00	CLINT1	NM_014666	-1.33285	114
M-022472-01	PCDP1	NM_001029996	-1.33246	73
M-010299-01	MBOAT2	NM_138799	-1.33213	1181
M-019349-01	PTMS	NM_002824	-1.33188	927
M-018855-01	SNRNP48	NM_152551	-1.33154	605
M-022856-00	ARID5A	NM_212481	-1.33053	440
M-016211-02	KBTBD5	NM_152393	-1.32994	709
M-014844-01	FBXW9	NM_032301	-1.32791	485
M-021153-00	THSD1	NM_018676	-1.32791	382
M-016011-02	C4orf36	NM_144645	-1.32771	566
M-010561-01	ABI2	NM_005759	-1.32763	1189
M-020020-01	NHLH2	NM_001111061	-1.3272	56
M-016182-00	STON2	NM_033104	-1.32676	201
M-015169-00	FAM46B	NM_052943	-1.32643	467
M-006761-01	PFKFB1	NM_002625	-1.32585	349
M-006109-01	TRPA1	NM_007332	-1.32565	511
M-017353-01	HPS4	NM_152841	-1.32538	171
M-008003-02	ITGA5	NM_002205	-1.32505	649
M-013180-00	ASB12	NM_130388	-1.32475	1088
M-011538-02	SAP30	NM_003864	-1.32434	1097
M-018805-01	DOK7	NM_173660	-1.32407	1118
M-008282-00	CYP1B1	NM_000104	-1.32401	1006
M-019744-01	PWP1	NM_007062	-1.32371	857
M-029973-01	OTOG	XM_941002	-1.32353	991
M-012278-01	TCERG1	NM_001040006	-1.32275	688
M-032246-01	CTR9	NM_014633	-1.32255	62
M-013952-01	PVRL3	NM_015480	-1.3225	491
M-015732-02	SCGB3A2	NM_054023	-1.3224	1149
M-015383-01	LUC7L3	NM_006107	-1.32213	1097
M-007904-00	FGL1	NM_004467	-1.3221	157
M-010354-02	KIF1C	NM_006612	-1.32202	470
M-010565-01	LRRN2	NM_201630	-1.32197	569
M-015087-00	METTL18	NM_033418	-1.32192	286
M-008596-02	UBE2Z	NM_023079	-1.32074	973
M-009691-01	AKR1B10	NM_020299	-1.32072	286
M-019702-01	ZNF24	NM_006965	-1.32033	676
M-011150-00	RPS13	NM_001017	-1.3197	165
M-020512-01	RBM47	NM_019027	-1.31923	803
M-021278-00	ZNF138	NM_006524	-1.31914	970
M-015605-01	FLYWCH2	NM_138439	-1.31908	310
M-003104-03	AXL	NM_001699	-1.31882	975
M-027242-00	ANKRD45	NM_198493	-1.31879	333
M-019311-00	XIRP1	NM_194293	-1.31867	292
M-018911-01	LHFPL5	NM_182548	-1.31866	601
M-011165-00	CRH	NM_000756	-1.31866	482
M-015676-01	GJA3	NM_021954	-1.31855	856
M-019288-00	GUCA1A	NM_000409	-1.3178	966
M-022692-00	KIAA1841	NM_032506	-1.31727	1020
M-017504-00	FBXL8	NM_018378	-1.31727	98
M-013645-01	AP3M1	NM_012095	-1.3172	803
M-019987-01	SPHAR	NM_006542	-1.31667	555
M-012535-01	SERPINC1	NM_000488	-1.31627	123
M-034937-00	DNAJC25	NM_001015882	-1.31593	189
M-022268-02	GRAMD2	NM_001012642	-1.31571	736
M-010318-00	BHLHE40	NM_003670	-1.31571	1141
M-016578-01	TNIP3	NM_024873	-1.31528	463
M-020102-00	IFIT5	NM_012420	-1.3152	1016
M-014429-00	C12orf49	NM_024738	-1.31479	219
M-012619-01	SERPINB7	NM_001040147	-1.31475	745
M-032004-00	FAM45A	NM_207009	-1.31462	733
M-012076-01	ACTR2	NM_005722	-1.31458	354
M-011189-00	TF	NM_001063	-1.31455	109
M-032808-00	TMEM211	NM_001001663	-1.3145	886
M-031859-01	SZT2	NM_015284	-1.31431	828
M-018429-00	OTOP2	NM_178160	-1.31403	1101
M-020115-01	CCT7	NM_001009570	-1.31402	329
M-014944-00	HDGFRP2	NM_032631	-1.31373	834
M-014523-01	ESRP2	NM_024939	-1.31327	67
M-026846-02	OR56A4	NM_001005179	-1.31327	383
M-017007-00	ALG14	NM_144988	-1.31306	458
M-008036-01	MTM1	NM_000252	-1.31266	562
[truncated: 15,969 more rows]
