# Supplementary material for: Mitochondrial fatty acid oxidation drives senescence
Source: Sci Adv. 2024 Oct 25;10(43):eado5887. doi: 10.1126/sciadv.ado5887 (PMC11506141; doi:10.1126/sciadv.ado5887)
Supplement: Supplementary file 2 — Tables S1 and S2 [file sciadv.ado5887_tables_s1_and_s2.zip › ado5887_data_s2.xlsx]

## Sheet: Sheet1
Accession	Description	Abundance Ratio: FLAG-BNIP3 / Empty	# PSMs: Empty-1	# PSMs: Empty-2	# PSMs: Empty-3	# PSMs: FLAG-BNIP3-1	# PSMs: FLAG-BNIP3-2	# PSMs: FLAG-BNIP3-3	# Peptides: Empty-1	# Peptides: Empty-2	# Peptides: Empty-3	# Peptides: FLAG-BNIP3-1	# Peptides: FLAG-BNIP3-2	# Peptides: FLAG-BNIP3-3
Q12983	BCL2/adenovirus E1B 19 kDa protein-interacting protein 3 OS=Homo sapiens GN=BNIP3 PE=1 SV=2	100		4	1	1489	1506	1698		1	1	33	32	33
O43592	Exportin-T OS=Homo sapiens GN=XPOT PE=1 SV=2	100		1		176	191	244		1		33	40	44
F8VVM2	Phosphate carrier protein, mitochondrial OS=Homo sapiens GN=SLC25A3 PE=1 SV=1	100	12	12	10	115	133	123	6	4	4	17	19	21
P84085	ADP-ribosylation factor 5 OS=Homo sapiens GN=ARF5 PE=1 SV=2	100	19	10	8	26	25	29	5	4	2	6	5	6
O60238	BCL2/adenovirus E1B 19 kDa protein-interacting protein 3-like OS=Homo sapiens GN=BNIP3L PE=1 SV=1	100				18	22	22				5	7	6
P43003	Excitatory amino acid transporter 1 OS=Homo sapiens GN=SLC1A3 PE=1 SV=1	100				18	18	22				5	6	7
O75155	Cullin-associated NEDD8-dissociated protein 2 OS=Homo sapiens GN=CAND2 PE=1 SV=3	100				8	13	18				4	7	7
C9JA93	TBC1 domain family member 15 (Fragment) OS=Homo sapiens GN=TBC1D15 PE=1 SV=1	100				8	12	12				5	7	6
Q9Y6D6	Brefeldin A-inhibited guanine nucleotide-exchange protein 1 OS=Homo sapiens GN=ARFGEF1 PE=1 SV=2	100				9	12	11				6	8	7
P23634	Plasma membrane calcium-transporting ATPase 4 OS=Homo sapiens GN=ATP2B4 PE=1 SV=2	100				9	11	9				6	7	7
Q9BQT8	Mitochondrial 2-oxodicarboxylate carrier OS=Homo sapiens GN=SLC25A21 PE=1 SV=1	100				8	10	8				4	4	3
Q8NF37	Lysophosphatidylcholine acyltransferase 1 OS=Homo sapiens GN=LPCAT1 PE=1 SV=2	100				8	5	10				4	3	4
O14787	Transportin-2 OS=Homo sapiens GN=TNPO2 PE=1 SV=3	100	2		1	5	5	12	1		1	2	2	6
Q7KZN9	Cytochrome c oxidase assembly protein COX15 homolog OS=Homo sapiens GN=COX15 PE=1 SV=1	100				5	6	9				3	3	4
Q9HC21	Mitochondrial thiamine pyrophosphate carrier OS=Homo sapiens GN=SLC25A19 PE=1 SV=1	100				6	6	7				2	3	3
P20337	Ras-related protein Rab-3B OS=Homo sapiens GN=RAB3B PE=1 SV=2	100	3	1	2	4	4	8	1	1	1	4	3	4
Q9BSK2	Solute carrier family 25 member 33 OS=Homo sapiens GN=SLC25A33 PE=1 SV=1	100				4	5	5				2	2	2
Q9NSG2	Uncharacterized protein C1orf112 OS=Homo sapiens GN=C1orf112 PE=1 SV=1	100				4	5	4				2	3	3
Q96IX5	Up-regulated during skeletal muscle growth protein 5 OS=Homo sapiens GN=USMG5 PE=1 SV=1	100				4	4	5				1	1	2
Q96KP1	Exocyst complex component 2 OS=Homo sapiens GN=EXOC2 PE=1 SV=1	100				2	4	6				2	3	4
Q14964	Ras-related protein Rab-39A OS=Homo sapiens GN=RAB39A PE=1 SV=2	100	3	1	2	3	2	6	1	1	1	3	2	2
O60830	Mitochondrial import inner membrane translocase subunit Tim17-B OS=Homo sapiens GN=TIMM17B PE=1 SV=1	100				3	5	3				1	2	1
O14966	Ras-related protein Rab-7L1 OS=Homo sapiens GN=RAB29 PE=1 SV=1	100				3	3	5				1	2	2
Q6AI08	HEAT repeat-containing protein 6 OS=Homo sapiens GN=HEATR6 PE=1 SV=1	100				3	2	6				2	2	5
Q969Q5	Ras-related protein Rab-24 OS=Homo sapiens GN=RAB24 PE=1 SV=1	100				3	5	3				2	2	2
B1PBA3	SKNY protein OS=Homo sapiens GN=SMPD4 PE=1 SV=1	100				1	4	5				1	2	3
Q15386	Ubiquitin-protein ligase E3C OS=Homo sapiens GN=UBE3C PE=1 SV=3	100				2	3	3				2	2	1
O43567	E3 ubiquitin-protein ligase RNF13 OS=Homo sapiens GN=RNF13 PE=1 SV=1	100				1	3	4				1	2	3
Q8N3J9	Zinc finger protein 664 OS=Homo sapiens GN=ZNF664 PE=2 SV=1	100				3	3	2				3	3	2
O60518	Ran-binding protein 6 OS=Homo sapiens GN=RANBP6 PE=1 SV=2	100	2			3	1	3	1			2	1	2
Q96MW5	Conserved oligomeric Golgi complex subunit 8 OS=Homo sapiens GN=COG8 PE=1 SV=2	100				2	3	2				2	2	2
Q9NZ45	CDGSH iron-sulfur domain-containing protein 1 OS=Homo sapiens GN=CISD1 PE=1 SV=1	100				2	2	3				1	1	2
Q8IZV2	CKLF-like MARVEL transmembrane domain-containing protein 8 OS=Homo sapiens GN=CMTM8 PE=1 SV=2	100				2	2	3				1	1	1
Q00587	Cdc42 effector protein 1 OS=Homo sapiens GN=CDC42EP1 PE=1 SV=1	100				3	2	2				2	1	2
Q5JPI3	Uncharacterized protein C3orf38 OS=Homo sapiens GN=C3orf38 PE=1 SV=1	100				2	2	3				1	1	1
J3KPS0	DnaJ (Hsp40) homolog, subfamily B, member 12, isoform CRA_c OS=Homo sapiens GN=DNAJB12 PE=1 SV=1	100				3	1	3				3	1	2
A0A087WYF7	MICOS complex subunit OS=Homo sapiens GN=APOOL PE=1 SV=1	100				3	1	3				3	1	3
Q969E2	Secretory carrier-associated membrane protein 4 OS=Homo sapiens GN=SCAMP4 PE=1 SV=1	100				2	2	2				1	1	1
Q6PJG6	BRCA1-associated ATM activator 1 OS=Homo sapiens GN=BRAT1 PE=1 SV=2	100				2		4				2		2
Q7Z4R8	UPF0669 protein C6orf120 OS=Homo sapiens GN=C6orf120 PE=1 SV=1	100				2	2	2				2	1	1
Q13535	Serine/threonine-protein kinase ATR OS=Homo sapiens GN=ATR PE=1 SV=3	100				3	3					2	3
Q9ULH0	Kinase D-interacting substrate of 220 kDa OS=Homo sapiens GN=KIDINS220 PE=1 SV=3	100				2	2	2				1	1	1
Q9UEW8	STE20/SPS1-related proline-alanine-rich protein kinase OS=Homo sapiens GN=STK39 PE=1 SV=3	100				1	2	3				1	1	1
Q8WTW3	Conserved oligomeric Golgi complex subunit 1 OS=Homo sapiens GN=COG1 PE=1 SV=1	100				1	2	3				1	1	3
Q99943	1-acyl-sn-glycerol-3-phosphate acyltransferase alpha OS=Homo sapiens GN=AGPAT1 PE=1 SV=2	100				2		3				1		1
Q8TB61	Adenosine 3'-phospho 5'-phosphosulfate transporter 1 OS=Homo sapiens GN=SLC35B2 PE=1 SV=1	100					1	4					1	3
P01889	HLA class I histocompatibility antigen, B-7 alpha chain OS=Homo sapiens GN=HLA-B PE=1 SV=3	100				1	3	1				1	2	1
Q9HCU5	Prolactin regulatory element-binding protein OS=Homo sapiens GN=PREB PE=1 SV=2	100				2	3					2	2
Q9Y4P8	WD repeat domain phosphoinositide-interacting protein 2 OS=Homo sapiens GN=WIPI2 PE=1 SV=1	100				2	1	2				2	1	2
Q13433	Zinc transporter ZIP6 OS=Homo sapiens GN=SLC39A6 PE=1 SV=3	100				1	2	2				1	2	2
Q9C0D9	Ethanolaminephosphotransferase 1 OS=Homo sapiens GN=SELENOI PE=1 SV=3	100				2	1	2				1	1	1
Q8WVC6	Dephospho-CoA kinase domain-containing protein OS=Homo sapiens GN=DCAKD PE=1 SV=1	100				1	4					1	2
Q5SQN1	Synaptosomal-associated protein 47 OS=Homo sapiens GN=SNAP47 PE=1 SV=3	100				2	2	1				2	1	1
Q9GZP9	Derlin-2 OS=Homo sapiens GN=DERL2 PE=1 SV=1	100				2	2	1				1	1	1
P05026	Sodium/potassium-transporting ATPase subunit beta-1 OS=Homo sapiens GN=ATP1B1 PE=1 SV=1	100				1	1	3				1	1	2
O43505	Beta-1,4-glucuronyltransferase 1 OS=Homo sapiens GN=B4GAT1 PE=1 SV=1	100				2	1	2				1	1	2
Q9UBB6	Neurochondrin OS=Homo sapiens GN=NCDN PE=1 SV=1	100					2	3					2	2
Q13315	Serine-protein kinase ATM OS=Homo sapiens GN=ATM PE=1 SV=4	100				1		3				1		2
P50748	Kinetochore-associated protein 1 OS=Homo sapiens GN=KNTC1 PE=1 SV=1	100					2	2					2	2
K7EK56	UPF0449 protein C19orf25 OS=Homo sapiens GN=C19orf25 PE=1 SV=1	100				1		3				1		2
Q8N4V1	Membrane magnesium transporter 1 OS=Homo sapiens GN=MMGT1 PE=1 SV=1	100						4						1
P03886	NADH-ubiquinone oxidoreductase chain 1 OS=Homo sapiens GN=MT-ND1 PE=1 SV=1	100						4						1
P61224	Ras-related protein Rap-1b OS=Homo sapiens GN=RAP1B PE=1 SV=1	100	1			1	1	1	1			1	1	1
O43347	RNA-binding protein Musashi homolog 1 OS=Homo sapiens GN=MSI1 PE=1 SV=1	100		1		1	1	1		1		1	1	1
P36897	TGF-beta receptor type-1 OS=Homo sapiens GN=TGFBR1 PE=1 SV=1	100				1	1	1				1	1	1
O75146	Huntingtin-interacting protein 1-related protein OS=Homo sapiens GN=HIP1R PE=1 SV=2	100				1	1	1				1	1	1
Q6ZXV5	Transmembrane and TPR repeat-containing protein 3 OS=Homo sapiens GN=TMTC3 PE=1 SV=2	100				1	1	1				1	1	1
Q5VV42	Threonylcarbamoyladenosine tRNA methylthiotransferase OS=Homo sapiens GN=CDKAL1 PE=1 SV=1	100					1	2					1	2
Q9NUH8	Transmembrane protein 14B OS=Homo sapiens GN=TMEM14B PE=3 SV=1	100				2		1				2		1
Q9UL15	BAG family molecular chaperone regulator 5 OS=Homo sapiens GN=BAG5 PE=1 SV=1	100				1		2				1		1
U3KQS2	Glucose-6-phosphate exchanger SLC37A4 OS=Homo sapiens GN=SLC37A4 PE=1 SV=2	100					1	2					1	2
Q9BW60	Elongation of very long chain fatty acids protein 1 OS=Homo sapiens GN=ELOVL1 PE=1 SV=1	100				1	1	1				1	1	1
Q86SK9	Stearoyl-CoA desaturase 5 OS=Homo sapiens GN=SCD5 PE=1 SV=2	100				1	1	1				1	1	1
Q6NSI4	Uncharacterized protein CXorf57 OS=Homo sapiens GN=CXorf57 PE=1 SV=2	100				1		2				1		1
Q9UPN7	Serine/threonine-protein phosphatase 6 regulatory subunit 1 OS=Homo sapiens GN=PPP6R1 PE=1 SV=5	100				1	2					1	1
Q8TBP6	Solute carrier family 25 member 40 OS=Homo sapiens GN=SLC25A40 PE=1 SV=1	100				1		2				1		1
Q9H300	Presenilins-associated rhomboid-like protein, mitochondrial OS=Homo sapiens GN=PARL PE=1 SV=2	100				1	1	1				1	1	1
Q9NXS2	Glutaminyl-peptide cyclotransferase-like protein OS=Homo sapiens GN=QPCTL PE=1 SV=2	100					1	2					1	1
O43933	Peroxisome biogenesis factor 1 OS=Homo sapiens GN=PEX1 PE=1 SV=1	100					1	2					1	2
M0QYZ2	AP-2 complex subunit sigma OS=Homo sapiens GN=AP2S1 PE=1 SV=1	100				1	1	1				1	1	1
O15270	Serine palmitoyltransferase 2 OS=Homo sapiens GN=SPTLC2 PE=1 SV=1	100				1	1	1				1	1	1
Q8WWC4	m-AAA protease-interacting protein 1, mitochondrial OS=Homo sapiens GN=MAIP1 PE=1 SV=1	87.901				21	23	22				4	4	4
Q5MNZ6	WD repeat domain phosphoinositide-interacting protein 3 OS=Homo sapiens GN=WDR45B PE=2 SV=2	63.05				33	37	40				9	9	10
Q96P70	Importin-9 OS=Homo sapiens GN=IPO9 PE=1 SV=3	49.948	1			127	132	159	1			26	25	29
Q9UBX3	Mitochondrial dicarboxylate carrier OS=Homo sapiens GN=SLC25A10 PE=1 SV=2	43.059		3	1	73	79	81		2	1	16	17	18
O60725	Protein-S-isoprenylcysteine O-methyltransferase OS=Homo sapiens GN=ICMT PE=1 SV=1	41.864				21	24	21				7	7	6
Q02978	Mitochondrial 2-oxoglutarate/malate carrier protein OS=Homo sapiens GN=SLC25A11 PE=1 SV=3	40.766	5	5	6	161	175	174	2	3	3	23	26	22
Q6IBW4	Condensin-2 complex subunit H2 OS=Homo sapiens GN=NCAPH2 PE=1 SV=1	38.088				15	23	27				8	10	12
Q99595	Mitochondrial import inner membrane translocase subunit Tim17-A OS=Homo sapiens GN=TIMM17A PE=1 SV=1	36.761				1	2					1	2
H0Y8C3	Mitochondrial carrier homolog 1 (Fragment) OS=Homo sapiens GN=MTCH1 PE=1 SV=1	36.282				17	13	17				7	6	7
Q5SRE5	Nucleoporin NUP188 homolog OS=Homo sapiens GN=NUP188 PE=1 SV=1	35.122				45	47	57				17	18	23
Q5MIZ7	Serine/threonine-protein phosphatase 4 regulatory subunit 3B OS=Homo sapiens GN=PPP4R3B PE=1 SV=2	33.923				82	80	101				19	20	22
P40616	ADP-ribosylation factor-like protein 1 OS=Homo sapiens GN=ARL1 PE=1 SV=1	32.434				44	51	52				11	14	12
P78527	DNA-dependent protein kinase catalytic subunit OS=Homo sapiens GN=PRKDC PE=1 SV=3	31.611	15	6	6	984	1070	1144	10	4	4	206	217	213
Q9Y241	HIG1 domain family member 1A, mitochondrial OS=Homo sapiens GN=HIGD1A PE=1 SV=1	31.43	1	3	3	27	29	20	1	2	2	8	9	8
Q9BT22	Chitobiosyldiphosphodolichol beta-mannosyltransferase OS=Homo sapiens GN=ALG1 PE=1 SV=2	30.378				12	11	12				5	4	4
Q9Y5L0	Transportin-3 OS=Homo sapiens GN=TNPO3 PE=1 SV=3	27.036				26	27	32				9	7	11
Q6NTF9	Rhomboid domain-containing protein 2 OS=Homo sapiens GN=RHBDD2 PE=2 SV=2	25.703				3	3	5				1	1	2
O60884	DnaJ homolog subfamily A member 2 OS=Homo sapiens GN=DNAJA2 PE=1 SV=1	25.243	4	3	5	135	144	160	3	2	4	21	20	21
Q9UI26	Importin-11 OS=Homo sapiens GN=IPO11 PE=1 SV=1	24.906				27	27	39				12	11	12
O14925	Mitochondrial import inner membrane translocase subunit Tim23 OS=Homo sapiens GN=TIMM23 PE=1 SV=1	24.759				30	40	50				6	6	6
Q9Y619	Mitochondrial ornithine transporter 1 OS=Homo sapiens GN=SLC25A15 PE=1 SV=1	24.699				15	12	21				6	5	5
P53007	Tricarboxylate transport protein, mitochondrial OS=Homo sapiens GN=SLC25A1 PE=1 SV=2	23.883		1		69	66	71		1		13	15	12
P17152	Transmembrane protein 11, mitochondrial OS=Homo sapiens GN=TMEM11 PE=1 SV=1	23.363				5	7	6				2	3	2
P31689	DnaJ homolog subfamily A member 1 OS=Homo sapiens GN=DNAJA1 PE=1 SV=2	22.927	11	12	9	198	201	237	6	7	5	26	25	26
F8WAB8	S-adenosylmethionine mitochondrial carrier protein OS=Homo sapiens GN=SLC25A26 PE=1 SV=1	22.898				3	5	5				2	2	3
O14980	Exportin-1 OS=Homo sapiens GN=XPO1 PE=1 SV=1	22.623	4		1	201	194	273	2		1	32	32	40
Q86XI2	Condensin-2 complex subunit G2 OS=Homo sapiens GN=NCAPG2 PE=1 SV=1	22.05				39	48	62				19	23	28
Q9Y6K0	Choline/ethanolaminephosphotransferase 1 OS=Homo sapiens GN=CEPT1 PE=1 SV=1	21.878				10	13	15				3	4	5
Q9BXW9	Fanconi anemia group D2 protein OS=Homo sapiens GN=FANCD2 PE=1 SV=2	20.889				25	27	41				17	14	19
Q7Z3U7	Protein MON2 homolog OS=Homo sapiens GN=MON2 PE=1 SV=3	20.592				48	47	58				22	21	31
Q9H6R0	Putative ATP-dependent RNA helicase DHX33 OS=Homo sapiens GN=DHX33 PE=1 SV=2	20.568				15	19	22				9	9	11
B4DLN1	cDNA FLJ60124, highly similar to Mitochondrial dicarboxylate carrier OS=Homo sapiens PE=2 SV=1	20.554	3	4	1	71	77	79	3	3	1	15	16	18
P04843	Dolichyl-diphosphooligosaccharide--protein glycosyltransferase subunit 1 OS=Homo sapiens GN=RPN1 PE=1 SV=1	19.855	19	7	5	113	113	118	10	6	4	25	25	25
Q9BVV7	Mitochondrial import inner membrane translocase subunit Tim21 OS=Homo sapiens GN=TIMM21 PE=1 SV=1	18.141				4	5	4				2	2	2
Q8TC07	TBC1 domain family member 15 OS=Homo sapiens GN=TBC1D15 PE=1 SV=2	18.104				13	16	15				7	9	7
P12236	ADP/ATP translocase 3 OS=Homo sapiens GN=SLC25A6 PE=1 SV=4	17.925	39	38	30	219	232	270	16	13	11	32	36	30
Q9Y4R8	Telomere length regulation protein TEL2 homolog OS=Homo sapiens GN=TELO2 PE=1 SV=2	17.848				23	28	34				14	14	20
Q9Y6D5	Brefeldin A-inhibited guanine nucleotide-exchange protein 2 OS=Homo sapiens GN=ARFGEF2 PE=1 SV=3	17.817				13	14	14				7	9	9
Q14974	Importin subunit beta-1 OS=Homo sapiens GN=KPNB1 PE=1 SV=2	17.729	32	8	11	154	145	180	14	4	4	29	29	30
Q92621	Nuclear pore complex protein Nup205 OS=Homo sapiens GN=NUP205 PE=1 SV=3	17.601				83	88	92				33	34	36
Q9NVI1	Fanconi anemia group I protein OS=Homo sapiens GN=FANCI PE=1 SV=4	17.38	1	1	1	95	96	127	1	1	1	32	30	38
O75419	Cell division control protein 45 homolog OS=Homo sapiens GN=CDC45 PE=1 SV=1	17.36				24	25	24				10	9	9
Q7L8L6	FAST kinase domain-containing protein 5, mitochondrial OS=Homo sapiens GN=FASTKD5 PE=1 SV=1	16.715				11	16	18				6	8	10
Q8WUY1	Protein THEM6 OS=Homo sapiens GN=THEM6 PE=1 SV=2	16.616				8	7	9				5	3	5
P12235	ADP/ATP translocase 1 OS=Homo sapiens GN=SLC25A4 PE=1 SV=4	16.547	21	20	15	133	132	174	11	8	6	26	27	26
Q92604	Acyl-CoA:lysophosphatidylglycerol acyltransferase 1 OS=Homo sapiens GN=LPGAT1 PE=1 SV=1	16.235				8	4	6				5	3	4
Q8NBM4	Ubiquitin-associated domain-containing protein 2 OS=Homo sapiens GN=UBAC2 PE=1 SV=1	16.195				14	16	16				6	6	6
P42695	Condensin-2 complex subunit D3 OS=Homo sapiens GN=NCAPD3 PE=1 SV=2	16.153				53	65	67				24	27	26
H0YMV8	40S ribosomal protein S27 OS=Homo sapiens GN=RPS27L PE=1 SV=1	16.096	7	11	12	44	44	34	2	2	3	4	4	4
Q86Y39	NADH dehydrogenase [ubiquinone] 1 alpha subcomplex subunit 11 OS=Homo sapiens GN=NDUFA11 PE=1 SV=3	15.655				11	14	15				3	4	5
Q00325	Phosphate carrier protein, mitochondrial OS=Homo sapiens GN=SLC25A3 PE=1 SV=2	15.615	12	12	10	127	148	133	6	4	4	21	25	25
Q13637	Ras-related protein Rab-32 OS=Homo sapiens GN=RAB32 PE=1 SV=3	15.332				6	5	13				3	3	8
Q9NZ01	Very-long-chain enoyl-CoA reductase OS=Homo sapiens GN=TECR PE=1 SV=1	15.324			1	30	35	28			1	8	10	7
P61165	Transmembrane protein 258 OS=Homo sapiens GN=TMEM258 PE=1 SV=1	15.094				5	6	6				1	1	1
Q96A65	Exocyst complex component 4 OS=Homo sapiens GN=EXOC4 PE=1 SV=1	14.897				7	6	13				5	5	10
P16615	Sarcoplasmic/endoplasmic reticulum calcium ATPase 2 OS=Homo sapiens GN=ATP2A2 PE=1 SV=1	14.862				114	126	141				32	34	41
Q9UJS0	Calcium-binding mitochondrial carrier protein Aralar2 OS=Homo sapiens GN=SLC25A13 PE=1 SV=2	14.6	1	9	3	102	106	128	1	6	3	27	29	30
Q99942	E3 ubiquitin-protein ligase RNF5 OS=Homo sapiens GN=RNF5 PE=1 SV=1	14.553				6	9	7				3	4	3
Q9HC07	Transmembrane protein 165 OS=Homo sapiens GN=TMEM165 PE=1 SV=1	14.484				11	13	16				4	5	5
Q9BRX2	Protein pelota homolog OS=Homo sapiens GN=PELO PE=1 SV=2	14.23				3	1	4				3	1	4
Q6P4A7	Sideroflexin-4 OS=Homo sapiens GN=SFXN4 PE=1 SV=1	14.158	1			24	26	30	1			8	8	8
P53985	Monocarboxylate transporter 1 OS=Homo sapiens GN=SLC16A1 PE=1 SV=3	13.939	3	3	3	37	37	38	2	1	2	11	11	10
Q9NWW5	Ceroid-lipofuscinosis neuronal protein 6 OS=Homo sapiens GN=CLN6 PE=1 SV=1	13.881				1	2	3				1	1	1
J9JIE6	Calcium load-activated calcium channel OS=Homo sapiens GN=TMCO1 PE=1 SV=1	13.762	2	1	2	8	9	8	1	1	1	2	2	2
P05141	ADP/ATP translocase 2 OS=Homo sapiens GN=SLC25A5 PE=1 SV=7	13.711	40	43	39	259	258	302	16	15	13	35	37	35
P46977	Dolichyl-diphosphooligosaccharide--protein glycosyltransferase subunit STT3A OS=Homo sapiens GN=STT3A PE=1 SV=2	13.707	4			38	37	40	3			12	10	12
P10589	COUP transcription factor 1 OS=Homo sapiens GN=NR2F1 PE=1 SV=1	13.66				2	3	4				1	1	2
Q92616	eIF-2-alpha kinase activator GCN1 OS=Homo sapiens GN=GCN1 PE=1 SV=6	13.562				163	157	214				65	59	77
Q96GF1	E3 ubiquitin-protein ligase RNF185 OS=Homo sapiens GN=RNF185 PE=1 SV=1	13.356				5	4	3				4	3	2
B4DR61	Protein transport protein Sec61 subunit alpha isoform 1 OS=Homo sapiens GN=SEC61A1 PE=1 SV=1	13.328			1	24	24	30			1	7	7	7
P11166	Solute carrier family 2, facilitated glucose transporter member 1 OS=Homo sapiens GN=SLC2A1 PE=1 SV=2	13.108				7	7	8				3	3	3
A0A087WWK8	IQ motif and SEC7 domain-containing protein 1 OS=Homo sapiens GN=IQSEC1 PE=1 SV=1	13.101				1	4	2				1	2	2
O14730	Serine/threonine-protein kinase RIO3 OS=Homo sapiens GN=RIOK3 PE=1 SV=2	12.979				8	9	5				5	5	4
O00165	HCLS1-associated protein X-1 OS=Homo sapiens GN=HAX1 PE=1 SV=2	12.932				28	25	30				10	9	10
Q9H936	Mitochondrial glutamate carrier 1 OS=Homo sapiens GN=SLC25A22 PE=1 SV=1	12.561				18	18	20				9	9	8
C9IZQ1	Translocon-associated protein subunit alpha OS=Homo sapiens GN=SSR1 PE=1 SV=1	12.54			1	9	9	12			1	3	3	3
Q9H583	HEAT repeat-containing protein 1 OS=Homo sapiens GN=HEATR1 PE=1 SV=3	12.398				46	54	73				22	25	33
B3KY94	CDP-diacylglycerol--inositol 3-phosphatidyltransferase OS=Homo sapiens GN=CDIPT PE=1 SV=1	12.283				11	9	11				3	3	3
P05023	Sodium/potassium-transporting ATPase subunit alpha-1 OS=Homo sapiens GN=ATP1A1 PE=1 SV=1	12.186	9	1	3	160	167	175	8	1	3	36	40	42
Q9NPL8	Complex I assembly factor TIMMDC1, mitochondrial OS=Homo sapiens GN=TIMMDC1 PE=1 SV=2	12.126				14	15	16				7	8	8
H0Y368	Dolichol-phosphate mannosyltransferase subunit 1 (Fragment) OS=Homo sapiens GN=DPM1 PE=1 SV=1	12.092				16	17	20				7	8	7
Q9ULF5	Zinc transporter ZIP10 OS=Homo sapiens GN=SLC39A10 PE=1 SV=2	11.803				1	1	1				1	1	1
H3BMF4	Protein spinster homolog 1 OS=Homo sapiens GN=SPNS1 PE=1 SV=1	11.653				8	8	13				3	3	4
O95373	Importin-7 OS=Homo sapiens GN=IPO7 PE=1 SV=1	11.557	3			60	63	74	3			22	24	25
Q8WVX9	Fatty acyl-CoA reductase 1 OS=Homo sapiens GN=FAR1 PE=1 SV=1	11.54				25	30	31				9	10	10
Q9Y3D0	Mitotic spindle-associated MMXD complex subunit MIP18 OS=Homo sapiens GN=FAM96B PE=1 SV=1	11.49				6	5	8				3	3	3
O95057	GTP-binding protein Di-Ras1 OS=Homo sapiens GN=DIRAS1 PE=1 SV=1	11.121				3	3	6				3	2	4
P57088	Transmembrane protein 33 OS=Homo sapiens GN=TMEM33 PE=1 SV=2	11.098			1	18	20	23			1	7	8	8
O94822	E3 ubiquitin-protein ligase listerin OS=Homo sapiens GN=LTN1 PE=1 SV=6	11.045				99	112	139				38	38	48
Q9P003	Protein cornichon homolog 4 OS=Homo sapiens GN=CNIH4 PE=1 SV=1	11.033				9	9	8				1	1	1
O43808	Peroxisomal membrane protein PMP34 OS=Homo sapiens GN=SLC25A17 PE=1 SV=1	10.943				8	10	7				2	2	2
O15269	Serine palmitoyltransferase 1 OS=Homo sapiens GN=SPTLC1 PE=1 SV=1	10.773				16	16	17				8	7	8
Q15773	Myeloid leukemia factor 2 OS=Homo sapiens GN=MLF2 PE=1 SV=1	10.703				5	7	6				2	2	2
Q14257	Reticulocalbin-2 OS=Homo sapiens GN=RCN2 PE=1 SV=1	10.49	4	6	7	48	47	46	3	3	4	12	14	14
Q13015	Protein AF1q OS=Homo sapiens GN=MLLT11 PE=1 SV=1	10.344				3	2	5				1	1	3
A0A0A0MTH9	TATA-binding protein-associated factor 172 OS=Homo sapiens GN=BTAF1 PE=1 SV=1	10.259				1		3				1		3
Q5BJD5	Transmembrane protein 41B OS=Homo sapiens GN=TMEM41B PE=1 SV=1	10.188					1	2					1	1
Q96TA2	ATP-dependent zinc metalloprotease YME1L1 OS=Homo sapiens GN=YME1L1 PE=1 SV=2	10.167					1	2					1	2
Q9NRP0	Oligosaccharyltransferase complex subunit OSTC OS=Homo sapiens GN=OSTC PE=1 SV=1	10.08	1		2	2	1	2	1		1	1	1	1
Q92538	Golgi-specific brefeldin A-resistance guanine nucleotide exchange factor 1 OS=Homo sapiens GN=GBF1 PE=1 SV=2	10.041				11	11	17				7	9	12
P50402	Emerin OS=Homo sapiens GN=EMD PE=1 SV=1	10.002	1			31	31	33	1			9	10	11
Q9P035	Very-long-chain (3R)-3-hydroxyacyl-CoA dehydratase 3 OS=Homo sapiens GN=HACD3 PE=1 SV=2	9.896	10	3	6	50	49	39	3	2	3	10	10	8
Q8N1F7	Nuclear pore complex protein Nup93 OS=Homo sapiens GN=NUP93 PE=1 SV=2	9.883	1			47	55	51	1			21	23	21
A2A2G4	Alpha-1,3-glucosyltransferase OS=Homo sapiens GN=ALG6 PE=1 SV=1	9.821				1	3	3				1	2	2
P49593	Protein phosphatase 1F OS=Homo sapiens GN=PPM1F PE=1 SV=3	9.696				19	25	27				10	11	11
O14939	Phospholipase D2 OS=Homo sapiens GN=PLD2 PE=1 SV=2	9.654				2	2	3				2	2	3
Q9BSJ2	Gamma-tubulin complex component 2 OS=Homo sapiens GN=TUBGCP2 PE=1 SV=2	9.651				5	3	4				4	3	3
P83436	Conserved oligomeric Golgi complex subunit 7 OS=Homo sapiens GN=COG7 PE=1 SV=1	9.46				1	1	3				1	1	3
Q9BUN8	Derlin-1 OS=Homo sapiens GN=DERL1 PE=1 SV=1	9.411				3	2	3				1	1	3
P85037	Forkhead box protein K1 OS=Homo sapiens GN=FOXK1 PE=1 SV=1	9.361				28	30	30				11	11	9
Q96CS3	FAS-associated factor 2 OS=Homo sapiens GN=FAF2 PE=1 SV=2	9.353		1		36	32	37		1		14	11	11
Q15392	Delta(24)-sterol reductase OS=Homo sapiens GN=DHCR24 PE=1 SV=2	9.339			1	5	7	7			1	3	4	3
Q7RTS9	Dymeclin OS=Homo sapiens GN=DYM PE=1 SV=1	9.271				4	3	6				2	1	2
Q9NY27	Serine/threonine-protein phosphatase 4 regulatory subunit 2 OS=Homo sapiens GN=PPP4R2 PE=1 SV=3	9.253				15	16	16				9	8	9
G3V325	ATP5J2-PTCD1 readthrough OS=Homo sapiens GN=ATP5J2-PTCD1 PE=4 SV=1	9.239	7		2	7	8	9	2		2	2	2	2
Q8WVI0	Small integral membrane protein 4 OS=Homo sapiens GN=SMIM4 PE=1 SV=2	9.063				1	1	2				1	1	1
O75190	DnaJ homolog subfamily B member 6 OS=Homo sapiens GN=DNAJB6 PE=1 SV=2	9.045				21	27	26				10	13	12
O95347	Structural maintenance of chromosomes protein 2 OS=Homo sapiens GN=SMC2 PE=1 SV=2	9.035				53	59	74				28	29	31
A0A140TA86	MICOS complex subunit MIC13 OS=Homo sapiens GN=C19orf70 PE=1 SV=1	8.96				21	21	23				5	6	5
Q7Z3C6	Autophagy-related protein 9A OS=Homo sapiens GN=ATG9A PE=1 SV=3	8.886				6	7	4				5	6	2
Q92504	Zinc transporter SLC39A7 OS=Homo sapiens GN=SLC39A7 PE=1 SV=2	8.796				2	2	2				1	1	1
Q9UBM7	7-dehydrocholesterol reductase OS=Homo sapiens GN=DHCR7 PE=1 SV=1	8.788		1		18	16	23		1		5	5	7
Q96T76	MMS19 nucleotide excision repair protein homolog OS=Homo sapiens GN=MMS19 PE=1 SV=2	8.7				9	12	25				7	6	14
P20020	Plasma membrane calcium-transporting ATPase 1 OS=Homo sapiens GN=ATP2B1 PE=1 SV=3	8.385				33	35	31				16	18	16
Q8IUF1	COBW domain-containing protein 2 OS=Homo sapiens GN=CBWD2 PE=2 SV=1	8.364				5	7	10				4	6	6
Q9HCN8	Stromal cell-derived factor 2-like protein 1 OS=Homo sapiens GN=SDF2L1 PE=1 SV=2	8.299				4	5	4				2	2	3
P51648	Fatty aldehyde dehydrogenase OS=Homo sapiens GN=ALDH3A2 PE=1 SV=1	8.291				5	3	6				3	2	3
A0AVF1	Intraflagellar transport protein 56 OS=Homo sapiens GN=TTC26 PE=2 SV=1	8.25				2	3	2				2	3	2
Q15382	GTP-binding protein Rheb OS=Homo sapiens GN=RHEB PE=1 SV=1	8.227				9	7	9				4	3	4
O96017	Serine/threonine-protein kinase Chk2 OS=Homo sapiens GN=CHEK2 PE=1 SV=1	8.202				14	11	12				7	7	7
Q8WUM0	Nuclear pore complex protein Nup133 OS=Homo sapiens GN=NUP133 PE=1 SV=2	8.194				7	6	6				5	4	4
Q9BUF5	Tubulin beta-6 chain OS=Homo sapiens GN=TUBB6 PE=1 SV=1	8.115	68	65	55	147	161	183	6	8	8	15	16	17
Q9NX61	Transmembrane protein 161A OS=Homo sapiens GN=TMEM161A PE=1 SV=1	8.114				5	5	4				3	3	2
Q14746	Conserved oligomeric Golgi complex subunit 2 OS=Homo sapiens GN=COG2 PE=1 SV=1	8.103				4	4	3				2	2	2
Q9HD45	Transmembrane 9 superfamily member 3 OS=Homo sapiens GN=TM9SF3 PE=1 SV=2	8.097				15	18	16				6	7	7
P62979	Ubiquitin-40S ribosomal protein S27a OS=Homo sapiens GN=RPS27A PE=1 SV=2	8.034	31	33	36	160	153	165	7	7	8	12	12	13
Q9Y2X9	Zinc finger protein 281 OS=Homo sapiens GN=ZNF281 PE=1 SV=1	7.935				11	12	15				6	6	9
Q9UNL2	Translocon-associated protein subunit gamma OS=Homo sapiens GN=SSR3 PE=1 SV=1	7.928	2					5	1					2
Q9UP83	Conserved oligomeric Golgi complex subunit 5 OS=Homo sapiens GN=COG5 PE=1 SV=3	7.881				3	1	1				3	1	1
P68363	Tubulin alpha-1B chain OS=Homo sapiens GN=TUBA1B PE=1 SV=1	7.865	127	119	113	398	422	436	17	16	14	26	26	28
Q96K37	Solute carrier family 35 member E1 OS=Homo sapiens GN=SLC35E1 PE=1 SV=2	7.852				6	4	7				2	2	2
Q9NTJ3	Structural maintenance of chromosomes protein 4 OS=Homo sapiens GN=SMC4 PE=1 SV=2	7.79	1			60	73	72	1			33	38	36
Q86Y56	Dynein assembly factor 5, axonemal OS=Homo sapiens GN=DNAAF5 PE=1 SV=4	7.682				9	12	13				5	7	8
Q92947	Glutaryl-CoA dehydrogenase, mitochondrial OS=Homo sapiens GN=GCDH PE=1 SV=1	7.678				2	4	4				2	2	2
F5H5D3	Tubulin alpha chain OS=Homo sapiens GN=TUBA1C PE=1 SV=1	7.507	102	98	91	338	360	363	16	16	14	26	25	26
P60510	Serine/threonine-protein phosphatase 4 catalytic subunit OS=Homo sapiens GN=PPP4C PE=1 SV=1	7.486	2			15	14	15	1			8	7	7
Q9Y287	Integral membrane protein 2B OS=Homo sapiens GN=ITM2B PE=1 SV=1	7.424				1	3	1				1	2	1
O75746	Calcium-binding mitochondrial carrier protein Aralar1 OS=Homo sapiens GN=SLC25A12 PE=1 SV=2	7.42		1	1	47	52	58		1	1	22	24	23
O95470	Sphingosine-1-phosphate lyase 1 OS=Homo sapiens GN=SGPL1 PE=1 SV=3	7.324				2	2	1				2	1	1
Q53GQ0	Very-long-chain 3-oxoacyl-CoA reductase OS=Homo sapiens GN=HSD17B12 PE=1 SV=2	7.291	1		1	26	24	29	1		1	11	11	13
Q6PGP7	Tetratricopeptide repeat protein 37 OS=Homo sapiens GN=TTC37 PE=1 SV=1	7.247					3	4					3	4
Q6P1M0	Long-chain fatty acid transport protein 4 OS=Homo sapiens GN=SLC27A4 PE=1 SV=1	7.183				4	4	5				4	4	5
Q96ND0	Protein FAM210A OS=Homo sapiens GN=FAM210A PE=1 SV=2	7.116				1	1	1				1	1	1
Q8TF68	Zinc finger protein 384 OS=Homo sapiens GN=ZNF384 PE=1 SV=2	7.113				2	3	2				2	2	2
Q3SY69	Mitochondrial 10-formyltetrahydrofolate dehydrogenase OS=Homo sapiens GN=ALDH1L2 PE=1 SV=2	7.07					3	3					3	2
Q6NUQ1	RAD50-interacting protein 1 OS=Homo sapiens GN=RINT1 PE=1 SV=1	7.054				4	3	5				3	3	4
Q3ZCQ8	Mitochondrial import inner membrane translocase subunit TIM50 OS=Homo sapiens GN=TIMM50 PE=1 SV=2	7.001				12	13	12				6	6	6
Q6IN85	Serine/threonine-protein phosphatase 4 regulatory subunit 3A OS=Homo sapiens GN=PPP4R3A PE=1 SV=1	6.906				11	12	14				4	5	6
P50416	Carnitine O-palmitoyltransferase 1, liver isoform OS=Homo sapiens GN=CPT1A PE=1 SV=2	6.902				1	2	1				1	2	1
P33947	ER lumen protein-retaining receptor 2 OS=Homo sapiens GN=KDELR2 PE=1 SV=1	6.846	1			9	10	18	1			3	3	4
Q15072	Zinc finger protein OZF OS=Homo sapiens GN=ZNF146 PE=1 SV=2	6.774				2	4	5				2	3	4
Q9NU22	Midasin OS=Homo sapiens GN=MDN1 PE=1 SV=2	6.761		1		30	35	43		1		19	21	24
O00767	Acyl-CoA desaturase OS=Homo sapiens GN=SCD PE=1 SV=2	6.754				6	8	10				3	4	6
Q6P3X3	Tetratricopeptide repeat protein 27 OS=Homo sapiens GN=TTC27 PE=1 SV=1	6.753				16	23	23				9	10	13
O76071	Probable cytosolic iron-sulfur protein assembly protein CIAO1 OS=Homo sapiens GN=CIAO1 PE=1 SV=1	6.645				4	4	4				3	4	3
Q6NXE6	Armadillo repeat-containing protein 6 OS=Homo sapiens GN=ARMC6 PE=1 SV=2	6.628				4	3	3				4	3	2
Q8NBQ5	Estradiol 17-beta-dehydrogenase 11 OS=Homo sapiens GN=HSD17B11 PE=1 SV=3	6.611				7	4	7				5	4	5
Q9H040	SprT-like domain-containing protein Spartan OS=Homo sapiens GN=SPRTN PE=1 SV=2	6.586				2	1	2				2	1	1
Q9UI12	V-type proton ATPase subunit H OS=Homo sapiens GN=ATP6V1H PE=1 SV=1	6.57				9	8	7				3	2	3
P04350	Tubulin beta-4A chain OS=Homo sapiens GN=TUBB4A PE=1 SV=2	6.496	155	143	141	324	349	372	18	16	18	22	25	25
P28288	ATP-binding cassette sub-family D member 3 OS=Homo sapiens GN=ABCD3 PE=1 SV=1	6.476	2		1	26	23	36	2		1	11	12	12
Q8IXI1	Mitochondrial Rho GTPase 2 OS=Homo sapiens GN=RHOT2 PE=1 SV=2	6.33				3	1	5				2	1	3
P42677	40S ribosomal protein S27 OS=Homo sapiens GN=RPS27 PE=1 SV=3	6.315	13	21	18	59	61	44	4	4	4	5	5	5
Q9UBV2	Protein sel-1 homolog 1 OS=Homo sapiens GN=SEL1L PE=1 SV=3	6.306				3	4	8				3	3	5
Q9NVH1	DnaJ homolog subfamily C member 11 OS=Homo sapiens GN=DNAJC11 PE=1 SV=2	6.296				8	10	10				3	4	5
O00311	Cell division cycle 7-related protein kinase OS=Homo sapiens GN=CDC7 PE=1 SV=1	6.294				2	1	1				2	1	1
Q96EY1	DnaJ homolog subfamily A member 3, mitochondrial OS=Homo sapiens GN=DNAJA3 PE=1 SV=2	6.282	2	4	4	23	20	25	2	2	2	9	9	10
Q99653	Calcineurin B homologous protein 1 OS=Homo sapiens GN=CHP1 PE=1 SV=3	6.206				2	4	3				2	2	2
P46734	Dual specificity mitogen-activated protein kinase kinase 3 OS=Homo sapiens GN=MAP2K3 PE=1 SV=2	6.19				2	1	2				1	1	2
O14545	TRAF-type zinc finger domain-containing protein 1 OS=Homo sapiens GN=TRAFD1 PE=1 SV=1	6.184				5	2	5				2	2	3
P57740	Nuclear pore complex protein Nup107 OS=Homo sapiens GN=NUP107 PE=1 SV=1	6.177				4	3	6				3	2	4
Q8NI60	Atypical kinase COQ8A, mitochondrial OS=Homo sapiens GN=COQ8A PE=1 SV=1	6.173				4	8	9				2	4	5
A0A0G2JQH2	40S ribosomal protein S18 OS=Homo sapiens GN=RPS18 PE=1 SV=1	6.151	10	9	10	22	22	18	4	3	4	5	5	5
Q9HC98	Serine/threonine-protein kinase Nek6 OS=Homo sapiens GN=NEK6 PE=1 SV=2	6.09				4	4	3				2	2	2
Q6IAN0	Dehydrogenase/reductase SDR family member 7B OS=Homo sapiens GN=DHRS7B PE=1 SV=2	6.041				1	2	1				1	2	1
Q5H9R7	Serine/threonine-protein phosphatase 6 regulatory subunit 3 OS=Homo sapiens GN=PPP6R3 PE=1 SV=2	6.018				7	8	12				6	6	8
Q15645	Pachytene checkpoint protein 2 homolog OS=Homo sapiens GN=TRIP13 PE=1 SV=2	5.977				11	14	20				7	6	10
O96008	Mitochondrial import receptor subunit TOM40 homolog OS=Homo sapiens GN=TOMM40 PE=1 SV=1	5.952				15	15	18				5	6	6
O00743	Serine/threonine-protein phosphatase 6 catalytic subunit OS=Homo sapiens GN=PPP6C PE=1 SV=1	5.919				7	10	14				4	5	6
Q9UGJ1	Gamma-tubulin complex component 4 OS=Homo sapiens GN=TUBGCP4 PE=1 SV=1	5.873				2	1	3				2	1	2
Q96A33	Coiled-coil domain-containing protein 47 OS=Homo sapiens GN=CCDC47 PE=1 SV=1	5.868	1			13	14	13	1			7	8	7
Q9BUB7	Transmembrane protein 70, mitochondrial OS=Homo sapiens GN=TMEM70 PE=1 SV=2	5.834				2	2	3				1	1	2
A1L0T0	Acetolactate synthase-like protein OS=Homo sapiens GN=ILVBL PE=1 SV=2	5.756						3						1
P11142	Heat shock cognate 71 kDa protein OS=Homo sapiens GN=HSPA8 PE=1 SV=1	5.664	220	237	205	651	682	686	32	34	34	45	45	45
E9PRZ1	Protein SAAL1 OS=Homo sapiens GN=SAAL1 PE=1 SV=1	5.569				7	7	8				4	4	5
P56962	Syntaxin-17 OS=Homo sapiens GN=STX17 PE=1 SV=2	5.563				3	4	2				2	2	2
Q9NNW5	WD repeat-containing protein 6 OS=Homo sapiens GN=WDR6 PE=1 SV=1	5.522				21	23	27				11	13	13
Q96GC9	Vacuole membrane protein 1 OS=Homo sapiens GN=VMP1 PE=1 SV=1	5.521				4	5	1				3	3	1
Q969X5	Endoplasmic reticulum-Golgi intermediate compartment protein 1 OS=Homo sapiens GN=ERGIC1 PE=1 SV=1	5.444				1	2	3				1	2	2
Q96QU8	Exportin-6 OS=Homo sapiens GN=XPO6 PE=1 SV=1	5.442				5	6	7				5	4	4
O43264	Centromere/kinetochore protein zw10 homolog OS=Homo sapiens GN=ZW10 PE=1 SV=3	5.368				13	13	16				8	9	10
Q9H5Q4	Dimethyladenosine transferase 2, mitochondrial OS=Homo sapiens GN=TFB2M PE=1 SV=1	5.326				1	2					1	1
P58340	Myeloid leukemia factor 1 OS=Homo sapiens GN=MLF1 PE=1 SV=1	5.292				1	2	2				1	2	2
Q8N490	Probable hydrolase PNKD OS=Homo sapiens GN=PNKD PE=1 SV=2	5.285				3	2	3				1	1	1
Q9NS69	Mitochondrial import receptor subunit TOM22 homolog OS=Homo sapiens GN=TOMM22 PE=1 SV=3	5.269	6		1	17	14	18	3		1	4	4	4
O95573	Long-chain-fatty-acid--CoA ligase 3 OS=Homo sapiens GN=ACSL3 PE=1 SV=3	5.252				19	20	21				11	10	11
Q16795	NADH dehydrogenase [ubiquinone] 1 alpha subcomplex subunit 9, mitochondrial OS=Homo sapiens GN=NDUFA9 PE=1 SV=2	5.21	1			9	7	7	1			3	3	4
Q9BRK5	45 kDa calcium-binding protein OS=Homo sapiens GN=SDF4 PE=1 SV=1	5.207				4	5	5				3	3	5
Q9Y4P3	Transducin beta-like protein 2 OS=Homo sapiens GN=TBL2 PE=1 SV=1	5.169				1	1	2				1	1	1
P68371	Tubulin beta-4B chain OS=Homo sapiens GN=TUBB4B PE=1 SV=1	5.154	184	169	162	383	409	428	23	20	23	24	28	27
Q7LGA3	Heparan sulfate 2-O-sulfotransferase 1 OS=Homo sapiens GN=HS2ST1 PE=1 SV=1	5.152				2	3	3				1	2	2
P51571	Translocon-associated protein subunit delta OS=Homo sapiens GN=SSR4 PE=1 SV=1	5.065	2		1	8	8	6	2		1	4	4	2
Q53H12	Acylglycerol kinase, mitochondrial OS=Homo sapiens GN=AGK PE=1 SV=2	4.986	4		1	18	23	21	3		1	8	11	11
J3KN16	KIAA0368 OS=Homo sapiens GN=KIAA0368 PE=1 SV=1	4.979				22	15	28				12	8	15
Q96NB2	Sideroflexin-2 OS=Homo sapiens GN=SFXN2 PE=1 SV=2	4.977				2	1	5				2	1	5
F2Z2X4	Exportin-4 OS=Homo sapiens GN=XPO4 PE=1 SV=1	4.95				8	9	13				4	3	7
E9PLN8	Uncharacterized protein (Fragment) OS=Homo sapiens PE=4 SV=1	4.926				2	2	1				1	1	1
P55060	Exportin-2 OS=Homo sapiens GN=CSE1L PE=1 SV=3	4.859	8	1	5	67	58	77	4	1	2	24	20	24
Q8TAG9	Exocyst complex component 6 OS=Homo sapiens GN=EXOC6 PE=1 SV=3	4.858						5						3
Q9UHW5	GPN-loop GTPase 3 OS=Homo sapiens GN=GPN3 PE=1 SV=2	4.834				9	9	10				5	5	5
P60468	Protein transport protein Sec61 subunit beta OS=Homo sapiens GN=SEC61B PE=1 SV=2	4.787	1		1	1	1	4	1		1	1	1	2
Q14318	Peptidyl-prolyl cis-trans isomerase FKBP8 OS=Homo sapiens GN=FKBP8 PE=1 SV=2	4.785				10	13	14				6	6	7
P24390	ER lumen protein-retaining receptor 1 OS=Homo sapiens GN=KDELR1 PE=1 SV=1	4.775	4		2	12	13	14	3		1	3	3	3
Q9BVA1	Tubulin beta-2B chain OS=Homo sapiens GN=TUBB2B PE=1 SV=1	4.763	150	142	128	337	365	385	17	18	17	24	27	27
P53618	Coatomer subunit beta OS=Homo sapiens GN=COPB1 PE=1 SV=3	4.735				15	17	25				10	8	14
A0A0G2JIW1	Heat shock 70 kDa protein 1B OS=Homo sapiens GN=HSPA1B PE=1 SV=1	4.713	175	184	172	452	486	491	32	33	33	48	49	48
Q92973	Transportin-1 OS=Homo sapiens GN=TNPO1 PE=1 SV=2	4.701	8		1	35	31	50	6		1	14	12	18
Q8TEX9	Importin-4 OS=Homo sapiens GN=IPO4 PE=1 SV=2	4.687	1			26	26	35	1			11	11	16
Q15758	Neutral amino acid transporter B(0) OS=Homo sapiens GN=SLC1A5 PE=1 SV=2	4.666	2			6	8	11	2			3	4	4
Q9BV68	E3 ubiquitin-protein ligase RNF126 OS=Homo sapiens GN=RNF126 PE=1 SV=1	4.662				2	1	3				2	1	2
P42345	Serine/threonine-protein kinase mTOR OS=Homo sapiens GN=MTOR PE=1 SV=1	4.651				1	1	1				1	1	1
Q9HAV4	Exportin-5 OS=Homo sapiens GN=XPO5 PE=1 SV=1	4.65	2	2		28	29	36	1	1		13	12	15
Q9Y5V3	Melanoma-associated antigen D1 OS=Homo sapiens GN=MAGED1 PE=1 SV=3	4.641				1	1	1				1	1	1
Q9UG63	ATP-binding cassette sub-family F member 2 OS=Homo sapiens GN=ABCF2 PE=1 SV=2	4.636			1	10	9	11			1	6	7	7
Q7Z4Q2	HEAT repeat-containing protein 3 OS=Homo sapiens GN=HEATR3 PE=1 SV=2	4.62						3						1
P18085	ADP-ribosylation factor 4 OS=Homo sapiens GN=ARF4 PE=1 SV=3	4.574	13	7	8	28	27	32	4	3	2	7	7	7
A0A087X211	Protein CIP2A OS=Homo sapiens GN=KIAA1524 PE=1 SV=1	4.569				12	15	17				7	9	8
Q9UBF2	Coatomer subunit gamma-2 OS=Homo sapiens GN=COPG2 PE=1 SV=1	4.569	2		1	9	14	16	1		1	5	7	8
P36542	ATP synthase subunit gamma, mitochondrial OS=Homo sapiens GN=ATP5C1 PE=1 SV=1	4.546	3	2	2	18	21	22	2	1	1	8	9	9
Q96II5	ARAF protein OS=Homo sapiens GN=ARAF PE=1 SV=1	4.546				5	4	11				4	2	6
O96005	Cleft lip and palate transmembrane protein 1 OS=Homo sapiens GN=CLPTM1 PE=1 SV=1	4.526				4	4	4				2	3	2
Q8IUR0	Trafficking protein particle complex subunit 5 OS=Homo sapiens GN=TRAPPC5 PE=1 SV=1	4.471				1	1	2				1	1	2
Q15043	Zinc transporter ZIP14 OS=Homo sapiens GN=SLC39A14 PE=1 SV=3	4.443				3	3	4				1	1	1
Q5BKT4	Dol-P-Glc:Glc(2)Man(9)GlcNAc(2)-PP-Dol alpha-1,2-glucosyltransferase OS=Homo sapiens GN=ALG10 PE=2 SV=1	4.441				2	3	1				1	1	1
J3KNA0	Mitochondrial inner membrane protein OXA1L OS=Homo sapiens GN=OXA1L PE=1 SV=1	4.434	1	1	1	2	3	4	1	1	1	1	2	2
Q9Y5Y2	Cytosolic Fe-S cluster assembly factor NUBP2 OS=Homo sapiens GN=NUBP2 PE=1 SV=1	4.428				1	2	1				1	2	1
O00483	Cytochrome c oxidase subunit NDUFA4 OS=Homo sapiens GN=NDUFA4 PE=1 SV=1	4.37	1		2	4	4	4	1		1	2	2	2
O95757	Heat shock 70 kDa protein 4L OS=Homo sapiens GN=HSPA4L PE=1 SV=3	4.367	8	9	3	46	51	63	5	6	2	19	21	25
A0A0B4J1V9	Helicase, lymphoid-specific, isoform CRA_b OS=Homo sapiens GN=HELLS PE=1 SV=1	4.305				2	2	2				2	2	2
Q9Y512	Sorting and assembly machinery component 50 homolog OS=Homo sapiens GN=SAMM50 PE=1 SV=3	4.304				10	8	11				8	6	9
P49366	Deoxyhypusine synthase OS=Homo sapiens GN=DHPS PE=1 SV=1	4.297				22	26	34				8	10	10
Q9UPT5	Exocyst complex component 7 OS=Homo sapiens GN=EXOC7 PE=1 SV=3	4.247				2	4	9				2	3	6
P07437	Tubulin beta chain OS=Homo sapiens GN=TUBB PE=1 SV=2	4.224	196	186	176	415	441	457	23	21	23	24	27	27
Q9ULX6	A-kinase anchor protein 8-like OS=Homo sapiens GN=AKAP8L PE=1 SV=3	4.213				9	8	9				5	5	5
Q8N0U8	Vitamin K epoxide reductase complex subunit 1-like protein 1 OS=Homo sapiens GN=VKORC1L1 PE=1 SV=2	4.213				3	1	3				2	1	2
O14654	Insulin receptor substrate 4 OS=Homo sapiens GN=IRS4 PE=1 SV=1	4.166	5	9	6	58	56	61	4	7	6	24	25	29
Q9BSD7	Cancer-related nucleoside-triphosphatase OS=Homo sapiens GN=NTPCR PE=1 SV=1	4.13	2		1	11	11	17	2		1	5	5	7
O60645	Exocyst complex component 3 OS=Homo sapiens GN=EXOC3 PE=1 SV=2	4.098				2	4	7				2	3	6
Q9BZX2	Uridine-cytidine kinase 2 OS=Homo sapiens GN=UCK2 PE=1 SV=1	4.069				3	4	7				3	3	5
P25490	Transcriptional repressor protein YY1 OS=Homo sapiens GN=YY1 PE=1 SV=2	4.053				3	3	4				3	2	4
P51617	Interleukin-1 receptor-associated kinase 1 OS=Homo sapiens GN=IRAK1 PE=1 SV=2	4.042				2	2	3				2	2	3
Q13257	Mitotic spindle assembly checkpoint protein MAD2A OS=Homo sapiens GN=MAD2L1 PE=1 SV=1	4.032	2	1		13	13	14	2	1		4	4	6
P62249	40S ribosomal protein S16 OS=Homo sapiens GN=RPS16 PE=1 SV=2	4.008	25	18	22	69	70	79	6	4	5	8	9	8
P00367	Glutamate dehydrogenase 1, mitochondrial OS=Homo sapiens GN=GLUD1 PE=1 SV=2	3.997	2		1	15	18	20	2		1	9	11	8
P21359	Neurofibromin OS=Homo sapiens GN=NF1 PE=1 SV=2	3.977				12	13	16				7	8	10
K7ER00	Phenylalanine--tRNA ligase alpha subunit OS=Homo sapiens GN=FARSA PE=1 SV=1	3.96	1			17	18	16	1			7	7	7
Q9NPF4	Probable tRNA N6-adenosine threonylcarbamoyltransferase OS=Homo sapiens GN=OSGEP PE=1 SV=1	3.942				2		1				2		1
Q9Y3Z3	Deoxynucleoside triphosphate triphosphohydrolase SAMHD1 OS=Homo sapiens GN=SAMHD1 PE=1 SV=2	3.869				5	5	2				2	3	1
Q9Y5M8	Signal recognition particle receptor subunit beta OS=Homo sapiens GN=SRPRB PE=1 SV=3	3.857	1			13	11	14	1			9	8	9
Q9UBS4	DnaJ homolog subfamily B member 11 OS=Homo sapiens GN=DNAJB11 PE=1 SV=1	3.849				5	7	7				3	5	3
Q9NP72	Ras-related protein Rab-18 OS=Homo sapiens GN=RAB18 PE=1 SV=1	3.834				2	1	2				2	1	2
Q9UBB4	Ataxin-10 OS=Homo sapiens GN=ATXN10 PE=1 SV=1	3.824	3		1	16	21	22	3		1	7	9	7
O14828	Secretory carrier-associated membrane protein 3 OS=Homo sapiens GN=SCAMP3 PE=1 SV=3	3.798				12	12	9				6	6	6
P11021	78 kDa glucose-regulated protein OS=Homo sapiens GN=HSPA5 PE=1 SV=2	3.76	74	67	64	224	219	229	23	21	20	32	32	34
Q01650	Large neutral amino acids transporter small subunit 1 OS=Homo sapiens GN=SLC7A5 PE=1 SV=2	3.74				2	2	2				2	2	2
Q16650	T-box brain protein 1 OS=Homo sapiens GN=TBR1 PE=2 SV=1	3.736	1	3	2	4	4	4	1	1	1	1	1	1
P27708	CAD protein OS=Homo sapiens GN=CAD PE=1 SV=3	3.71	2	9	3	65	66	74	2	7	3	32	37	37
P38646	Stress-70 protein, mitochondrial OS=Homo sapiens GN=HSPA9 PE=1 SV=2	3.692	53	65	61	188	202	199	16	18	19	28	32	31
Q9UFF9	CCR4-NOT transcription complex subunit 8 OS=Homo sapiens GN=CNOT8 PE=1 SV=1	3.682				4	5	4				3	4	3
A2A2Q9	Protein AAR2 homolog OS=Homo sapiens GN=AAR2 PE=1 SV=1	3.68				6	4	9				5	3	6
Q9NX57	Ras-related protein Rab-20 OS=Homo sapiens GN=RAB20 PE=1 SV=1	3.674				1	1	1				1	1	1
Q9Y2X3	Nucleolar protein 58 OS=Homo sapiens GN=NOP58 PE=1 SV=1	3.661				14	18	18				10	9	10
A0A0A0MSI8	Exocyst complex component 5 OS=Homo sapiens GN=EXOC5 PE=1 SV=1	3.627				2	3	3				2	3	3
F8VX04	Sodium-coupled neutral amino acid transporter 1 OS=Homo sapiens GN=SLC38A1 PE=1 SV=1	3.623					3	2					3	2
Q13885	Tubulin beta-2A chain OS=Homo sapiens GN=TUBB2A PE=1 SV=1	3.603	150	141	127	338	362	381	17	17	17	24	26	26
Q9Y4W2	Ribosomal biogenesis protein LAS1L OS=Homo sapiens GN=LAS1L PE=1 SV=2	3.505				1	1	1				1	1	1
Q96DZ1	Endoplasmic reticulum lectin 1 OS=Homo sapiens GN=ERLEC1 PE=1 SV=1	3.503				3	6	5				2	3	3
P51153	Ras-related protein Rab-13 OS=Homo sapiens GN=RAB13 PE=1 SV=1	3.422	2			5	3	6	1			4	2	3
Q15021	Condensin complex subunit 1 OS=Homo sapiens GN=NCAPD2 PE=1 SV=3	3.421				2	1					1	1
Q16891	MICOS complex subunit MIC60 OS=Homo sapiens GN=IMMT PE=1 SV=1	3.412	4		2	33	31	38	4		2	15	16	18
P04844	Dolichyl-diphosphooligosaccharide--protein glycosyltransferase subunit 2 OS=Homo sapiens GN=RPN2 PE=1 SV=3	3.388	4		2	24	21	29	2		2	11	9	13
P00387	NADH-cytochrome b5 reductase 3 OS=Homo sapiens GN=CYB5R3 PE=1 SV=3	3.386	2			7	7	7	1			3	3	3
O14734	Acyl-coenzyme A thioesterase 8 OS=Homo sapiens GN=ACOT8 PE=1 SV=1	3.384				4	5	2				2	2	2
Q5VIR6	Vacuolar protein sorting-associated protein 53 homolog OS=Homo sapiens GN=VPS53 PE=1 SV=1	3.355				2	3	3				1	1	1
P11717	Cation-independent mannose-6-phosphate receptor OS=Homo sapiens GN=IGF2R PE=1 SV=3	3.293				1	2	1				1	2	1
Q9H9B4	Sideroflexin-1 OS=Homo sapiens GN=SFXN1 PE=1 SV=4	3.282	8			15	14	15	5			9	8	7
Q9UNF1	Melanoma-associated antigen D2 OS=Homo sapiens GN=MAGED2 PE=1 SV=2	3.271		1		10	9	10		1		5	5	5
O75794	Cell division cycle protein 123 homolog OS=Homo sapiens GN=CDC123 PE=1 SV=1	3.265				2	1	4				2	1	3
C9JRZ6	MICOS complex subunit OS=Homo sapiens GN=CHCHD3 PE=1 SV=1	3.246	2			7	6	6	2			3	3	3
P34932	Heat shock 70 kDa protein 4 OS=Homo sapiens GN=HSPA4 PE=1 SV=4	3.194	42	28	16	98	114	116	20	15	10	35	37	34
Q07864	DNA polymerase epsilon catalytic subunit A OS=Homo sapiens GN=POLE PE=1 SV=5	3.181				2	1	2				2	1	2
P56385	ATP synthase subunit e, mitochondrial OS=Homo sapiens GN=ATP5I PE=1 SV=2	3.158	4	1	1	4	4	4	2	1	1	2	2	2
P09543	2',3'-cyclic-nucleotide 3'-phosphodiesterase OS=Homo sapiens GN=CNP PE=1 SV=2	3.111				4	6	8				4	4	5
Q86VP6	Cullin-associated NEDD8-dissociated protein 1 OS=Homo sapiens GN=CAND1 PE=1 SV=2	3.109	2			24	25	22	2			12	13	13
P55786	Puromycin-sensitive aminopeptidase OS=Homo sapiens GN=NPEPPS PE=1 SV=2	3.082	2			23	32	21	2			13	15	12
Q9Y4C2	TRPM8 channel-associated factor 1 OS=Homo sapiens GN=TCAF1 PE=1 SV=3	3.075				1	3	3				1	3	2
O43615	Mitochondrial import inner membrane translocase subunit TIM44 OS=Homo sapiens GN=TIMM44 PE=1 SV=2	3.062				9	8	13				6	5	6
Q8WUH6	Transmembrane protein 263 OS=Homo sapiens GN=TMEM263 PE=1 SV=1	3.058				4	4	3				1	1	1
Q9Y5A9	YTH domain-containing family protein 2 OS=Homo sapiens GN=YTHDF2 PE=1 SV=2	3.046				6	10	9				4	6	5
O75306	NADH dehydrogenase [ubiquinone] iron-sulfur protein 2, mitochondrial OS=Homo sapiens GN=NDUFS2 PE=1 SV=2	3.043				3	2	2				2	2	1
P17028	Zinc finger protein 24 OS=Homo sapiens GN=ZNF24 PE=1 SV=4	3.038				1	1	1				1	1	1
Q9GZS3	WD repeat-containing protein 61 OS=Homo sapiens GN=WDR61 PE=1 SV=1	3.021				3	3	1				2	1	1
P39656	Dolichyl-diphosphooligosaccharide--protein glycosyltransferase 48 kDa subunit OS=Homo sapiens GN=DDOST PE=1 SV=4	3.008	4		1	12	10	8	3		1	7	6	4
Q9Y277	Voltage-dependent anion-selective channel protein 3 OS=Homo sapiens GN=VDAC3 PE=1 SV=1	3.002	4			15	16	20	3			8	9	9
