# Supplementary material for: Mitochondrial fatty acid oxidation drives senescence
Source: Sci Adv. 2024 Oct 25;10(43):eado5887. doi: 10.1126/sciadv.ado5887 (PMC11506141; doi:10.1126/sciadv.ado5887)
Supplement: Supplementary file 3 — Movies S1 to S4 [file sciadv.ado5887_movies_s1_to_s4.zip]

Archive with 4 entries (4 files):
- ado5887_movie_s1.avi
- ado5887_movie_s2.avi
- ado5887_movie_s3.avi
- ado5887_movie_s4.avi
